# Supplementary material for: CsbD, a Novel Group B Streptococcal Stress Response Factor That Contributes to Bacterial Resistance against Environmental Bile Salts
Source: J Bacteriol. 2023 May 17;205(6):e00448-22. doi: 10.1128/jb.00448-22 (PMC10294668; doi:10.1128/jb.00448-22)
Supplement: Supplemental file 1 — Data Set S1. Download jb.00448-22-s0001.xlsx, XLSX file, 0.4 MB [file jb.00448-22-s0001.xlsx]

## Sheet: CsbD_12hvsA909_12h_deg
DATASET S1. Differentially expressed genes in the prescence of Bile Salts for 12h.
gene_id	CsbD_12h	A909_12h	log2FoldChange	pvalue	padj	gene_name	gene_chr	gene_start	gene_end	gene_strand	gene_length	gene_biotype	gene_description	tf_family	CsbD_12h_readcount	A909_12h_readcount	CsbD_12h_fpkm	A909_12h_fpkm
SAK_RS03520	1.38778e-17	178.064	-10.5067	1.58515e-18	6.553e-16	SAK_RS03520	NC_007432.1	637083	637262	+	180	protein_coding	CsbD family protein && PF05532:CsbD-like	-	0	218	0	141.951
SAK_RS03700	1.38778e-17	25.3075	-7.69866	2.40377e-06	4.17528e-05	SAK_RS03700	NC_007432.1	679119	679578	+	460	protein_coding	phage terminase small subunit P27 family && PF05119:Phage terminase, small subunit	-	0	31	0	7.89875
SAK_RS03640	1.38778e-17	17.9555	-7.20673	4.77659e-05	0.000533687	SAK_RS03640	NC_007432.1	667841	668164	-	324	protein_coding	hypothetical protein && -	-	0	22	0	7.95852
SAK_RS03620	1.38778e-17	13.871	-6.83763	0.000517265	0.00395995	SAK_RS03620	NC_007432.1	663365	663934	+	570	protein_coding	hypothetical protein && -	-	0	17	0	3.49565
SAK_RS03690	1.38778e-17	13.0542	-6.75096	0.000517265	0.00395995	SAK_RS03690	NC_007432.1	678354	678608	+	255	protein_coding	hypothetical protein && -	-	0	16	0	7.35418
SAK_RS03755	1.38778e-17	13.0542	-6.75096	0.000517265	0.00395995	SAK_RS03755	NC_007432.1	686364	686690	+	327	protein_coding	hypothetical protein && -	-	0	16	0	5.73491
SAK_RS11710	1.38778e-17	12.2373	-6.65874	0.00085757	0.00611241	SAK_RS11710	NC_007432.1	1671488	1671529	-	42	protein_coding	hypothetical protein && -	-	0	15	0	41.8597
SAK_RS03740	1.38778e-17	8.96966	-6.21647	0.00724341	0.0325481	SAK_RS03740	NC_007432.1	685399	685656	+	258	protein_coding	head-tail connector protein && PF05135:Phage gp6-like head-tail connector protein	-	0	11	0	4.99721
SAK_RS03790	1.38778e-17	8.96966	-6.21647	0.00724341	0.0325481	SAK_RS03790	NC_007432.1	696631	697029	+	399	protein_coding	phage holin family protein && PF05105:Bacteriophage holin family	-	0	11	0	3.23128
SAK_RS00230	1.38778e-17	8.15276	-6.0809	0.0127308	0.050508	SAK_RS00230	NC_007432.1	28383	28453	+	71	protein_coding	tRNA-Gly && -	-	0	10	0	16.5081
SAK_RS06670	1.38778e-17	6.51894	-5.76429	0.0226768	0.0762163	SAK_RS06670	NC_007432.1	1310504	1311070	-	567	protein_coding	replication protein && PF01719:Plasmid replication protein	-	0	8	0	1.65372
SAK_RS00205	1.38778e-17	4.8851	-5.35808	0.0751017	0.187461	SAK_RS00205	NC_007432.1	27933	28006	+	74	protein_coding	tRNA-Met && -	-	0	6	0	9.50329
SAK_RS10940	1.38778e-17	4.8851	-5.35808	0.0751017	0.187461	SAK_RS10940	NC_007432.1	627496	628078	-	583	protein_coding	site-specific integrase && PF00589:Phage integrase family	Phage_integrase	0	6	0	1.20625
SAK_RS03725	2.46687	104.545	-5.34764	1.46614e-11	1.04501e-09	SAK_RS03725	NC_007432.1	682200	683489	+	1290	protein_coding	phage portal protein && PF04860:Phage portal protein	-	2	128	0.282678	11.6299
SAK_RS06210	1.38778e-17	4.06817	-5.10206	0.139845	0.29257	SAK_RS06210	NC_007432.1	1209844	1209915	-	72	protein_coding	tRNA-Gln && -	-	0	5	0	8.13939
SAK_RS11050	1.38778e-17	3.25122	-4.79059	0.264706	0.445955	SAK_RS11050	NC_007432.1	1184888	1185693	-	806	protein_coding	- && PF13359:DDE superfamily endonuclease|PF13613:Helix-turn-helix of DDE superfamily endonuclease	-	0	4	0	0.581674
SAK_RS03915	1.38778e-17	3.25122	-4.79059	0.264706	0.445955	SAK_RS03915	NC_007432.1	722997	723191	+	195	protein_coding	hypothetical protein && -	-	0	4	0	2.40425
SAK_RS00240	1.38778e-17	3.25122	-4.79059	0.264706	0.445955	SAK_RS00240	NC_007432.1	28575	28662	+	88	protein_coding	tRNA-Ser && -	-	0	4	0	5.3276
SAK_RS01230	384.41	9416.94	-4.61417	7.86793e-22	5.421e-19	SAK_RS01230	NC_007432.1	213417	213872	+	456	protein_coding	CidA/LrgA family protein && PF03788:LrgA family	-	314	11528	125.55	2963.08
SAK_RS06215	1.38778e-17	2.43425	-4.39283	0.264706	0.445955	SAK_RS06215	NC_007432.1	1209921	1210001	-	81	protein_coding	tRNA-Tyr && -	-	0	3	0	4.34101
SAK_RS09880	1.38778e-17	2.43425	-4.39283	0.264706	0.445955	SAK_RS09880	NC_007432.1	1954216	1954365	+	150	protein_coding	type II toxin-antitoxin system RelB/DinJ family antitoxin && PF04221:RelB antitoxin	-	0	3	0	2.34414
SAK_RS06095	1.38778e-17	2.43425	-4.39283	0.264706	0.445955	SAK_RS06095	NC_007432.1	1192141	1192674	+	534	protein_coding	DUF3278 domain-containing protein && PF11683:Protein of unknown function (DUF3278)	-	0	3	0	0.658468
SAK_RS10485	1.38778e-17	2.43425	-4.39283	0.264706	0.445955	SAK_RS10485	NC_007432.1	2077841	2078113	-	273	protein_coding	hypothetical protein && -	-	0	3	0	1.28799
SAK_RS03600	1.38778e-17	2.43425	-4.39283	0.264706	0.445955	SAK_RS03600	NC_007432.1	654203	654733	-	531	protein_coding	TetR/AcrR family transcriptional regulator && PF00440:Bacterial regulatory proteins, tetR family	TetR_N	0	3	0	0.662188
SAK_RS11640	1.38778e-17	2.43425	-4.39283	0.264706	0.445955	SAK_RS11640	NC_007432.1	720541	721014	+	474	protein_coding	CHAP domain-containing protein && -	-	0	3	0	0.741818
SAK_RS11435	1.38778e-17	2.43425	-4.39283	0.264706	0.445955	shp2	NC_007432.1	1517609	1517677	+	69	protein_coding	peptide pheromone SHP2 && -	-	0	3	0	5.09597
SAK_RS04075	260.768	5315.4	-4.3488	7.30771e-20	3.77626e-17	SAK_RS04075	NC_007432.1	757082	757867	+	786	protein_coding	DNA/RNA non-specific endonuclease && PF01223:DNA/RNA non-specific endonuclease	-	213	6507	49.4092	970.315
SAK_RS01235	694.126	11543.3	-4.05551	3.58448e-18	1.23485e-15	lrgB	NC_007432.1	213874	214602	+	729	protein_coding	antiholin-like protein LrgB && PF04172:LrgB-like family	-	567	14131	141.81	2271.96
SAK_RS04615	66.124	1082.35	-4.03076	1.94893e-16	4.02844e-14	SAK_RS04615	NC_007432.1	874902	875582	+	681	protein_coding	VIT family protein && PF01988:VIT family	DUF125	54	1325	14.4577	228.046
SAK_RS03195	1.38778e-17	1.61727	-3.8418	0.509804	0.676792	SAK_RS03195	NC_007432.1	570359	570790	+	432	protein_coding	phage Gp19/Gp15/Gp42 family protein && PF09355:Phage protein Gp19/Gp15/Gp42	-	0	2	0	0.542626
SAK_RS03250	1.38778e-17	1.61727	-3.8418	0.509804	0.676792	SAK_RS03250	NC_007432.1	582518	582910	+	393	protein_coding	DUF1366 domain-containing protein && PF07104:Protein of unknown function (DUF1366)	-	0	2	0	0.596474
SAK_RS00210	1.38778e-17	1.61727	-3.8418	0.509804	0.676792	SAK_RS00210	NC_007432.1	28026	28099	+	74	protein_coding	tRNA-Ile && -	-	0	2	0	3.16776
SAK_RS06980	1.38778e-17	1.61727	-3.8418	0.509804	0.676792	SAK_RS06980	NC_007432.1	1373462	1373533	-	72	protein_coding	tRNA-Glu && -	-	0	2	0	3.25576
SAK_RS06200	1.24285	18.7724	-3.81174	0.00159793	0.00980097	SAK_RS06200	NC_007432.1	1208372	1208443	-	72	protein_coding	tRNA-Arg && -	-	1	23	2.53232	37.4412
SAK_RS10300	628.021	8761.8	-3.80213	1.77631e-16	4.02844e-14	rpmF	NC_007432.1	2042246	2042428	+	183	protein_coding	50S ribosomal protein L32 && PF01783:Ribosomal L32p protein family	-	513	10726	511.114	6869.75
SAK_RS01305	893.667	11759.7	-3.71782	5.38833e-16	1.01252e-13	rpsO	NC_007432.1	231115	231384	+	270	protein_coding	30S ribosomal protein S15 && PF00312:Ribosomal protein S15	-	730	14396	492.958	6249.32
SAK_RS07370	115.091	1329.04	-3.52839	6.40721e-14	6.97037e-12	SAK_RS07370	NC_007432.1	1447879	1448685	-	807	protein_coding	transporter substrate-binding domain-containing protein && PF00497:Bacterial extracellular solute-binding proteins, family 3	-	94	1627	21.2376	236.303
SAK_RS06155	258.32	2899.08	-3.48785	3.36022e-14	3.85865e-12	SAK_RS06155	NC_007432.1	1198059	1198304	-	246	protein_coding	GlsB/YeaQ/YmgE family stress response membrane protein && PF04226:Transglycosylase associated protein	-	211	3549	156.386	1690.93
SAK_RS03430	1210.73	12463.1	-3.3636	8.22993e-14	8.50564e-12	SAK_RS03430	NC_007432.1	621789	622049	-	261	protein_coding	type B 50S ribosomal protein L31 && PF01197:Ribosomal protein L31	-	989	15257	690.887	6851.46
SAK_RS06520	25.7261	258.934	-3.32623	1.73003e-10	9.6648e-09	SAK_RS06520	NC_007432.1	1275550	1275726	+	177	protein_coding	DUF3042 family protein && PF11240:Protein of unknown function (DUF3042)	-	21	317	21.632	209.914
SAK_RS05645	197.111	1920.46	-3.28372	8.41969e-13	7.25146e-11	SAK_RS05645	NC_007432.1	1103363	1103653	-	291	protein_coding	WXG100 family type VII secretion target && PF06013:Proteins of 100 residues with WXG	-	161	2351	100.875	946.922
SAK_RS03785	7.36337	71.0527	-3.25298	7.03988e-07	1.52966e-05	SAK_RS03785	NC_007432.1	694757	696613	+	1857	protein_coding	DUF859 family phage minor structural protein && PF05895:Siphovirus protein of unknown function (DUF859)	-	6	87	0.589102	5.49113
SAK_RS07000	323.201	3079.61	-3.25184	7.92144e-13	7.25146e-11	rpsP	NC_007432.1	1375616	1375888	-	273	protein_coding	30S ribosomal protein S16 && PF00886:Ribosomal protein S16	-	264	3770	176.316	1618.58
SAK_RS01160	95.5043	908.351	-3.24826	4.44902e-12	3.40597e-10	SAK_RS01160	NC_007432.1	203332	203538	+	207	protein_coding	helix-turn-helix transcriptional regulator && PF01381:Helix-turn-helix	HTH_3	78	1112	68.7029	629.635
SAK_RS02930	570.484	5410.97	-3.2454	6.1064e-13	6.01045e-11	SAK_RS02930	NC_007432.1	531495	531797	-	303	protein_coding	DUF1827 family protein && PF08860:Domain of unknown function (DUF1827)	-	466	6624	280.411	2562.31
SAK_RS01240	406.445	3832.77	-3.23694	8.22459e-13	7.25146e-11	SAK_RS01240	NC_007432.1	214845	216473	+	1629	protein_coding	ABC transporter substrate-binding protein && PF00496:Bacterial extracellular solute-binding proteins, family 5 Middle	-	332	4692	37.1594	337.591
SAK_RS03760	2.46687	22.8568	-3.16101	0.0011736	0.00780012	SAK_RS03760	NC_007432.1	686693	687262	+	570	protein_coding	hypothetical protein && -	-	2	28	0.639744	5.75755
SAK_RS02645	22.0535	191.134	-3.10975	4.49005e-09	1.93353e-07	SAK_RS02645	NC_007432.1	473979	475256	+	1278	protein_coding	sugar ABC transporter substrate-binding protein && PF01547:Bacterial extracellular solute-binding protein	SBP_bac_1	18	234	2.56799	21.4605
SAK_RS02240	1.24285	11.4204	-3.10153	0.0270427	0.0870674	SAK_RS02240	NC_007432.1	395439	395526	+	88	protein_coding	tRNA-Ser && -	-	1	14	2.0719	18.6466
SAK_RS00430	1815.47	15523.9	-3.09601	3.44943e-12	2.7423e-10	adhP	NC_007432.1	71782	72798	+	1017	protein_coding	alcohol dehydrogenase AdhP && PF00107:Zinc-binding dehydrogenase|PF08240:Alcohol dehydrogenase GroES-like domain	ADH_N	1483	19004	265.871	2190.17
SAK_RS10965	7.36337	62.884	-3.07715	3.38582e-06	5.51062e-05	SAK_RS10965	NC_007432.1	673421	673603	+	183	protein_coding	hypothetical protein && -	-	6	77	5.97794	49.3167
SAK_RS04330	199.559	1650.08	-3.04701	2.02932e-11	1.3531e-09	SAK_RS04330	NC_007432.1	811407	811682	-	276	protein_coding	DUF3270 domain-containing protein && PF11674:Protein of unknown function (DUF3270)	-	163	2020	107.679	857.821
SAK_RS08150	392.979	3229.91	-3.03865	1.3234e-11	9.76954e-10	SAK_RS08150	NC_007432.1	1608050	1608289	-	240	protein_coding	YneF family protein && PF03672:Uncharacterised protein family (UPF0154)	-	321	3954	243.862	1930.99
SAK_RS01665	104.074	852.804	-3.0334	6.96501e-11	4.23432e-09	SAK_RS01665	NC_007432.1	280277	280588	-	312	protein_coding	PadR family transcriptional regulator && PF03551:Transcriptional regulator PadR-like family	PadR	85	1044	49.6724	392.193
SAK_RS06995	416.238	3341.01	-3.0045	2.00595e-11	1.3531e-09	SAK_RS06995	NC_007432.1	1375364	1375606	-	243	protein_coding	KH domain-containing protein && PF13083:KH domain	-	340	4090	255.108	1972.75
SAK_RS05340	74.6933	587.319	-2.97343	2.86285e-10	1.51731e-08	SAK_RS05340	NC_007432.1	1038313	1039275	+	963	protein_coding	S41 family peptidase && PF03572:Peptidase family S41	Peptidase_S41	61	719	11.5493	87.5099
SAK_RS06165	297.493	2307.66	-2.95508	4.79054e-11	3.09439e-09	SAK_RS06165	NC_007432.1	1201100	1201486	-	387	protein_coding	PaaI family thioesterase && PF03061:Thioesterase superfamily	4HBT	243	2825	114.484	855.583
SAK_RS03775	2.46687	19.5893	-2.9399	0.00338513	0.0184133	SAK_RS03775	NC_007432.1	691104	691829	+	726	protein_coding	hypothetical protein && -	-	2	24	0.502278	3.87462
SAK_RS03735	8.58754	66.1515	-2.93107	9.41047e-06	0.000134148	SAK_RS03735	NC_007432.1	684194	685402	+	1209	protein_coding	phage major capsid protein && PF05065:Phage capsid family	-	7	81	1.05566	7.85259
SAK_RS01710	1481.27	10986.2	-2.8907	5.77459e-11	3.61699e-09	glpK	NC_007432.1	288221	289729	+	1509	protein_coding	glycerol kinase GlpK && PF02782:FGGY family of carbohydrate kinases, C-terminal domain|PF00370:FGGY family of carbohydrate kinases, N-terminal domain	FGGY_N	1210	13449	146.2	1044.61
SAK_RS00040	95.5043	698.414	-2.86916	6.49408e-10	3.35582e-08	SAK_RS00040	NC_007432.1	10032	10304	+	273	protein_coding	RNA-binding S4 domain-containing protein && PF01479:S4 domain	S4	78	855	52.0934	367.078
SAK_RS06925	239.957	1740.75	-2.85835	2.134e-10	1.16078e-08	SAK_RS06925	NC_007432.1	1361372	1361866	-	495	protein_coding	DUF2127 domain-containing protein && PF09900:Predicted membrane protein (DUF2127)	-	196	2131	72.1941	504.583
SAK_RS06150	108.97	753.962	-2.78945	1.48256e-09	7.12666e-08	SAK_RS06150	NC_007432.1	1197763	1198011	-	249	protein_coding	GlsB/YeaQ/YmgE family stress response membrane protein && PF04226:Transglycosylase associated protein	-	89	923	65.1691	434.467
SAK_RS02580	1.24285	8.96966	-2.75777	0.0947168	0.219977	SAK_RS02580	NC_007432.1	463511	463581	-	71	protein_coding	tRNA-Thr && -	-	1	11	2.56799	18.1589
SAK_RS03750	2.46687	17.1386	-2.74853	0.00696616	0.0318019	SAK_RS03750	NC_007432.1	685987	686355	+	369	protein_coding	HK97 gp10 family phage protein && PF04883:Bacteriophage HK97-gp10, putative tail-component	-	2	21	0.988223	6.67033
SAK_RS03705	12.2601	82.489	-2.74044	4.02917e-06	6.40639e-05	SAK_RS03705	NC_007432.1	679575	681167	+	1593	protein_coding	terminase large subunit && PF03354:Phage Terminase	Terminase_1	10	101	1.14455	7.43122
SAK_RS00870	448.067	2912.97	-2.70044	1.05224e-09	5.30481e-08	SAK_RS00870	NC_007432.1	135375	136565	+	1191	protein_coding	argininosuccinate synthase && PF00764:Arginosuccinate synthase	-	366	3566	56.03	350.933
SAK_RS05225	133.454	863.423	-2.69284	3.35776e-09	1.4767e-07	rpsT	NC_007432.1	1014467	1014715	-	249	protein_coding	30S ribosomal protein S20 && PF01649:Ribosomal protein S20	-	109	1057	79.8139	497.542
SAK_RS04085	194.663	1242.45	-2.67354	2.63551e-09	1.18426e-07	SAK_RS04085	NC_007432.1	758800	759456	+	657	protein_coding	ATP-binding cassette domain-containing protein && PF00005:ABC transporter|PF07673:Protein of unknown function (DUF1602)	ABC_tran	159	1521	44.1248	271.343
SAK_RS04790	8.58754	54.7152	-2.65786	3.90937e-05	0.000448926	SAK_RS04790	NC_007432.1	912706	913251	+	546	protein_coding	GA module-containing protein && -	-	7	67	2.33753	14.3826
SAK_RS03770	19.6052	124.15	-2.65674	1.4699e-06	2.89361e-05	SAK_RS03770	NC_007432.1	687988	691107	+	3120	protein_coding	phage tail tape measure protein && PF10145:Phage-related minor tail protein	-	16	152	0.935011	5.7101
SAK_RS08995	64.8999	407.606	-2.64907	2.08113e-08	7.291e-07	SAK_RS08995	NC_007432.1	1779275	1779814	-	540	protein_coding	aromatic acid exporter family protein && PF06081:Aromatic acid exporter family member 1	-	53	499	17.8951	108.308
SAK_RS08970	161.61	1008.01	-2.64019	4.87721e-09	2.02847e-07	SAK_RS08970	NC_007432.1	1774662	1774892	+	231	protein_coding	DNA-dependent RNA polymerase auxiliary subunit epsilon family protein && PF07288:Protein of unknown function (DUF1447)	-	132	1234	104.187	626.12
SAK_RS10400	36.7437	225.443	-2.61399	1.65369e-07	4.4392e-06	SAK_RS10400	NC_007432.1	2060278	2061111	+	834	protein_coding	DNA-binding domain-containing protein && PF08664:YcbB domain|PF00072:Response regulator receiver domain	Response_reg	30	276	6.55853	38.788
SAK_RS04720	95.5043	583.234	-2.60921	1.57806e-08	5.62388e-07	SAK_RS04720	NC_007432.1	897562	897786	-	225	protein_coding	redoxin NrdH && PF00462:Glutaredoxin	-	78	714	63.2067	371.938
SAK_RS03780	20.8294	126.6	-2.59797	1.69389e-06	3.18297e-05	SAK_RS03780	NC_007432.1	691829	694744	+	2916	protein_coding	phage tail protein && PF06605:Prophage endopeptidase tail	-	17	155	1.06295	6.23015
SAK_RS04205	74.6933	433.746	-2.53625	5.91033e-08	1.87949e-06	SAK_RS04205	NC_007432.1	787644	788210	+	567	protein_coding	PepSY domain-containing protein && PF03413:Peptidase propeptide and YPEB domain	-	61	531	19.6154	109.766
SAK_RS10740	2.46687	14.6879	-2.52785	0.0209521	0.0719402	SAK_RS10740	NC_007432.1	2124541	2124612	-	72	protein_coding	tRNA-Glu && -	-	2	18	5.06464	29.3018
SAK_RS03695	2.46687	14.6879	-2.52785	0.0209521	0.0719402	SAK_RS03695	NC_007432.1	678619	679068	+	450	protein_coding	DUF4314 domain-containing protein && -	-	2	18	0.810342	4.68829
SAK_RS09870	372.168	2141.02	-2.52396	1.04599e-08	4.07936e-07	SAK_RS09870	NC_007432.1	1953193	1953537	+	345	protein_coding	hypothetical protein && -	-	304	2621	160.659	890.435
SAK_RS00555	265.665	1526.73	-2.52233	1.29762e-08	4.78962e-07	SAK_RS00555	NC_007432.1	87048	87686	+	639	protein_coding	adenylate kinase && PF00406:Adenylate kinase	ADK	217	1869	61.917	342.817
SAK_RS09140	71.0207	392.085	-2.46325	1.3746e-07	3.94624e-06	rpmH	NC_007432.1	1805423	1805557	-	135	protein_coding	50S ribosomal protein L34 && PF00468:Ribosomal protein L34	-	58	480	78.3331	416.737
SAK_RS05640	350.133	1928.63	-2.46128	2.32977e-08	8.02604e-07	SAK_RS05640	NC_007432.1	1102906	1103196	-	291	protein_coding	WXG100 family type VII secretion target && PF06013:Proteins of 100 residues with WXG	-	286	2361	179.194	950.949
SAK_RS04840	224.043	1215.5	-2.4392	4.1847e-08	1.35153e-06	SAK_RS04840	NC_007432.1	921218	921772	+	555	protein_coding	GNAT family N-acetyltransferase && PF13302:Acetyltransferase (GNAT) domain	-	183	1488	60.1187	314.242
SAK_RS10255	34.2954	186.232	-2.43772	1.52733e-06	2.9783e-05	SAK_RS10255	NC_007432.1	2031322	2031525	+	204	protein_coding	cold-shock protein && PF00313:'Cold-shock' DNA-binding domain	CSD	28	228	25.0253	130.996
SAK_RS04120	3.69094	20.4062	-2.43657	0.00607288	0.0289231	SAK_RS04120	NC_007432.1	766209	767234	+	1026	protein_coding	sugar kinase && PF00294:pfkB family carbohydrate kinase	PfkB	3	25	0.53312	2.85593
SAK_RS01090	50.2097	269.554	-2.42229	5.99677e-07	1.34732e-05	SAK_RS01090	NC_007432.1	183414	184445	-	1032	protein_coding	DNA/RNA non-specific endonuclease && PF13930:DNA/RNA non-specific endonuclease	-	41	330	7.24361	37.4791
SAK_RS00875	763.904	4094.17	-2.42196	2.66878e-08	9.04323e-07	argH	NC_007432.1	136584	137972	+	1389	protein_coding	argininosuccinate lyase && PF14698:Argininosuccinate lyase C-terminal|PF00206:Lyase	-	624	5012	81.9093	422.925
SAK_RS01255	96.7285	512.983	-2.40574	1.56817e-07	4.33969e-06	SAK_RS01255	NC_007432.1	218393	219196	+	804	protein_coding	ABC transporter ATP-binding protein && PF00005:ABC transporter	ABC_tran	79	628	17.9152	91.5499
SAK_RS03570	225.267	1189.36	-2.39998	6.48774e-08	2.00152e-06	SAK_RS03570	NC_007432.1	646894	647958	-	1065	protein_coding	DNA/RNA non-specific endonuclease && PF13930:DNA/RNA non-specific endonuclease	-	184	1456	31.5006	160.238
SAK_RS08910	107.746	565.263	-2.39025	1.59023e-07	4.33969e-06	SAK_RS08910	NC_007432.1	1764492	1764791	+	300	protein_coding	YbaB/EbfC family nucleoid-associated protein && PF02575:YbaB/EbfC DNA-binding family	-	88	692	53.4826	270.358
SAK_RS01245	115.091	603.656	-2.38998	1.59563e-07	4.33969e-06	SAK_RS01245	NC_007432.1	216586	217563	+	978	protein_coding	ABC transporter permease && PF00528:Binding-protein-dependent transport system inner membrane component	BPD_transp_1	94	739	17.5243	88.5646
SAK_RS04365	110.194	575.066	-2.38266	1.79542e-07	4.75787e-06	SAK_RS04365	NC_007432.1	818661	819311	+	651	protein_coding	riboflavin synthase && PF00677:Lumazine binding domain	-	90	704	25.2065	126.749
SAK_RS00425	1669.79	8679.3	-2.37784	3.85786e-08	1.26575e-06	adhE	NC_007432.1	68961	71603	+	2643	protein_coding	bifunctional acetaldehyde-CoA/alcohol dehydrogenase && PF00465:Iron-containing alcohol dehydrogenase|PF00171:Aldehyde dehydrogenase family	Aldedh	1364	10625	94.0954	471.179
SAK_RS04090	202.008	1042.32	-2.36676	9.89392e-08	2.92153e-06	fetB	NC_007432.1	759453	760226	+	774	protein_coding	iron export ABC transporter permease subunit FetB && PF03649:Uncharacterised protein family (UPF0014)	-	165	1276	38.8682	193.225
SAK_RS01250	118.764	606.107	-2.35055	2.15512e-07	5.56828e-06	SAK_RS01250	NC_007432.1	217560	218381	+	822	protein_coding	ABC transporter permease && PF00528:Binding-protein-dependent transport system inner membrane component	BPD_transp_1	97	742	21.5155	105.8
SAK_RS10395	52.6581	267.92	-2.34497	1.09966e-06	2.20678e-05	SAK_RS10395	NC_007432.1	2058986	2060281	+	1296	protein_coding	ATP-binding protein && PF02518:Histidine kinase-, DNA gyrase B-, and HSP90-like ATPase	HATPase_c	43	328	6.04943	29.6636
SAK_RS10675	91.8318	464.787	-2.3383	3.66156e-07	8.81774e-06	SAK_RS10675	NC_007432.1	2109898	2110578	-	681	protein_coding	Crp/Fnr family transcriptional regulator && PF00027:Cyclic nucleotide-binding domain|PF13545:Crp-like helix-turn-helix domain	cNMP_binding	75	569	20.0801	97.9309
SAK_RS02280	83.2625	420.676	-2.33564	4.87959e-07	1.13327e-05	SAK_RS02280	NC_007432.1	402675	403091	+	417	protein_coding	CopY/TcrY family copper transport repressor && PF03965:Penicillinase repressor	Pencillinase_R	68	515	29.732	144.752
SAK_RS11555	23.2777	116.798	-2.32226	1.26977e-05	0.000171762	SAK_RS11555	NC_007432.1	1831050	1831343	+	294	protein_coding	hypothetical protein && -	-	19	143	11.783	57.009
SAK_RS03280	6.1392	31.0256	-2.31948	0.00240987	0.0139139	SAK_RS03280	NC_007432.1	586485	586682	+	198	protein_coding	hypothetical protein && -	-	5	38	4.60422	22.4943
SAK_RS08320	3279.58	16302.4	-2.31346	7.9174e-08	2.40666e-06	SAK_RS08320	NC_007432.1	1642475	1643530	+	1056	protein_coding	zinc-dependent alcohol dehydrogenase family protein && PF00107:Zinc-binding dehydrogenase|PF08240:Alcohol dehydrogenase GroES-like domain	ADH_N	2679	19957	462.551	2215.06
SAK_RS02825	1.24285	6.51894	-2.30559	0.0922987	0.216229	SAK_RS02825	NC_007432.1	510460	510974	+	515	protein_coding	hypothetical protein && -	-	1	8	0.354033	1.82069
SAK_RS11550	1.24285	6.51894	-2.30559	0.0922987	0.216229	SAK_RS11550	NC_007432.1	665978	666142	-	165	protein_coding	hypothetical protein && -	-	1	8	1.10501	5.68277
SAK_RS00325	39.1921	193.584	-2.30153	3.12855e-06	5.17336e-05	SAK_RS00325	NC_007432.1	48882	49580	+	699	protein_coding	N-acetylmannosamine-6-phosphate 2-epimerase && PF04131:Putative N-acetylmannosamine-6-phosphate epimerase	-	32	237	8.34688	39.7398
SAK_RS03680	4.91506	24.4906	-2.29482	0.00390492	0.0206961	SAK_RS03680	NC_007432.1	675770	677026	+	1257	protein_coding	site-specific DNA-methyltransferase && PF01555:DNA methylase|PF02195:ParB-like nuclease domain	N6_N4_Mtase	4	30	0.580197	2.79731
SAK_RS03020	1464.13	7073.32	-2.27227	1.35894e-07	3.94624e-06	SAK_RS03020	NC_007432.1	548601	548876	+	276	protein_coding	HU family DNA-binding protein && PF00216:Bacterial DNA-binding protein	-	1196	8659	790.084	3677.16
SAK_RS01425	397.876	1913.93	-2.26587	2.07671e-07	5.43361e-06	SAK_RS01425	NC_007432.1	249463	249750	-	288	protein_coding	hypothetical protein && -	-	325	2343	205.751	953.53
SAK_RS08695	117.539	558.728	-2.24808	7.10438e-07	1.52966e-05	SAK_RS08695	NC_007432.1	1718036	1718347	-	312	protein_coding	hypothetical protein && -	-	96	684	56.1006	256.954
SAK_RS01610	290.148	1378.06	-2.2474	3.13246e-07	7.80095e-06	SAK_RS01610	NC_007432.1	271834	272052	+	219	protein_coding	helix-turn-helix transcriptional regulator && PF12844:Helix-turn-helix domain	-	237	1687	197.313	902.87
SAK_RS04495	241.181	1143.61	-2.24496	3.66872e-07	8.81774e-06	SAK_RS04495	NC_007432.1	848993	849727	+	735	protein_coding	ATP-binding cassette domain-containing protein && PF07673:Protein of unknown function (DUF1602)|PF00005:ABC transporter	ABC_tran	197	1400	48.8686	223.252
SAK_RS09540	53.8822	255.667	-2.24438	2.75748e-06	4.6906e-05	SAK_RS09540	NC_007432.1	1895647	1896120	-	474	protein_coding	PTS sugar transporter subunit IIA && PF00359:Phosphoenolpyruvate-dependent sugar phosphotransferase system, EIIA 2	PTS_EIIA_2	44	313	16.9249	77.3963
SAK_RS03730	6.1392	29.3919	-2.24179	0.00406587	0.0213846	SAK_RS03730	NC_007432.1	683482	684180	+	699	protein_coding	Clp protease ClpP && PF00574:Clp protease	-	5	36	1.3042	6.03642
SAK_RS05565	20.8294	98.0097	-2.22914	5.25822e-05	0.000584341	SAK_RS05565	NC_007432.1	1087491	1087754	-	264	protein_coding	hypothetical protein && -	-	17	120	11.7408	53.276
SAK_RS01300	886.322	4136.65	-2.22244	2.7067e-07	6.82286e-06	SAK_RS01300	NC_007432.1	229768	231027	+	1260	protein_coding	ferric reductase-like transmembrane domain-containing protein && PF01794:Ferric reductase like transmembrane component|PF00175:Oxidoreductase NAD-binding domain|PF08022:FAD-binding domain	NAD_binding_1	724	5064	104.766	471.061
SAK_RS01715	2913.56	13579.7	-2.22057	2.34615e-07	5.98703e-06	glpO	NC_007432.1	289742	291571	+	1830	protein_coding	type 1 glycerol-3-phosphate oxidase && PF16901:C-terminal domain of alpha-glycerophosphate oxidase|PF01266:FAD dependent oxidoreductase	DAO	2380	16624	237.125	1064.73
SAK_RS05175	634.142	2910.52	-2.19823	3.88764e-07	9.2365e-06	SAK_RS05175	NC_007432.1	1002547	1002915	-	369	protein_coding	GntR family transcriptional regulator && PF00392:Bacterial regulatory proteins, gntR family	GntR	518	3563	255.95	1131.73
SAK_RS03795	4.91506	22.8568	-2.1958	0.00716778	0.0324197	SAK_RS03795	NC_007432.1	697517	698433	+	917	protein_coding	LysM peptidoglycan-binding domain-containing protein && PF01476:LysM domain	LysM	4	28	0.79532	3.57885
SAK_RS02850	67.3482	307.13	-2.18756	3.51652e-06	5.63461e-05	SAK_RS02850	NC_007432.1	514597	514806	+	210	protein_coding	YqgQ family protein && PF06014:Bacterial protein of unknown function (DUF910)	-	55	376	47.7523	209.857
SAK_RS06865	227.715	1037.42	-2.18723	6.99838e-07	1.52966e-05	SAK_RS06865	NC_007432.1	1347510	1349582	+	2073	protein_coding	bifunctional metallophosphatase/5'-nucleotidase && PF00149:Calcineurin-like phosphoesterase|PF02872:5'-nucleotidase, C-terminal domain	Metallophos	186	1270	16.3593	71.8057
SAK_RS02950	101.625	462.337	-2.18464	1.67453e-06	3.17547e-05	SAK_RS02950	NC_007432.1	535433	536125	+	693	protein_coding	amino acid ABC transporter permease && PF00528:Binding-protein-dependent transport system inner membrane component	BPD_transp_1	83	566	21.8372	95.7277
SAK_RS04725	2619.75	11909.2	-2.18454	3.56053e-07	8.76144e-06	SAK_RS04725	NC_007432.1	898169	898432	+	264	protein_coding	phosphocarrier protein HPr && PF00381:PTS HPr component phosphorylation site	PTS-HPr	2140	14579	1477.95	6472.59
SAK_RS06100	2849.9	12868.2	-2.17479	3.9582e-07	9.29727e-06	tpx	NC_007432.1	1192750	1193244	-	495	protein_coding	thiol peroxidase && PF08534:Redoxin	-	2328	15753	857.49	3730.03
SAK_RS01605	293.821	1324.96	-2.17258	6.99122e-07	1.52966e-05	SAK_RS01605	NC_007432.1	271250	271831	+	582	protein_coding	DUF3796 domain-containing protein && PF12676:Protein of unknown function (DUF3796)	-	240	1622	75.1864	326.65
SAK_RS01260	113.867	512.983	-2.17063	1.64801e-06	3.15411e-05	SAK_RS01260	NC_007432.1	219180	219806	+	627	protein_coding	ABC transporter ATP-binding protein && PF00005:ABC transporter	ABC_tran	93	628	27.0437	117.394
SAK_RS08570	3080.04	13601	-2.14265	5.66424e-07	1.28659e-05	SAK_RS08570	NC_007432.1	1691934	1693853	-	1920	protein_coding	sucrose-specific PTS transporter subunit IIBC && PF00358:phosphoenolpyruvate-dependent sugar phosphotransferase system, EIIA 1|PF00367:phosphotransferase system, EIIB|PF02378:Phosphotransferase system, EIIC	-	2516	16650	238.924	1016.41
SAK_RS06480	674.539	2943.19	-2.12525	8.53179e-07	1.76352e-05	SAK_RS06480	NC_007432.1	1265294	1265812	-	519	protein_coding	adenine phosphoribosyltransferase && PF00156:Phosphoribosyl transferase domain	Pribosyltran	551	3603	193.569	813.676
SAK_RS05545	854.493	3706.97	-2.11698	8.89094e-07	1.81956e-05	SAK_RS05545	NC_007432.1	1081846	1082418	-	573	protein_coding	L%2CD-transpeptidase && PF03734:L,D-transpeptidase catalytic domain	-	698	4538	222.102	928.249
SAK_RS03745	3.69094	16.3217	-2.11679	0.0230709	0.0770395	SAK_RS03745	NC_007432.1	685656	685994	+	339	protein_coding	head-tail adaptor protein && PF05521:Phage head-tail joining protein	-	3	20	1.61351	6.91488
SAK_RS03650	1.24285	5.70202	-2.11673	0.150691	0.307785	SAK_RS03650	NC_007432.1	671130	671411	+	282	protein_coding	VRR-NUC domain-containing protein && PF08774:VRR-NUC domain	-	1	7	0.64655	2.9094
SAK_RS03945	34.2954	148.656	-2.11286	2.62898e-05	0.000317784	SAK_RS03945	NC_007432.1	728133	728981	+	849	protein_coding	hypothetical protein && -	-	28	182	6.01314	25.1257
SAK_RS00445	2150.89	9277.25	-2.10871	8.44276e-07	1.76352e-05	rpsJ	NC_007432.1	75998	76306	+	309	protein_coding	30S ribosomal protein S10 && PF00338:Ribosomal protein S10p/S20e	Ribosomal_S10	1757	11357	1036.73	4307.84
SAK_RS10750	115.091	495.012	-2.10379	3.19659e-06	5.24393e-05	rlmH	NC_007432.1	2124951	2125430	-	480	protein_coding	23S rRNA (pseudouridine(1915)-N(3))-methyltransferase RlmH && PF02590:Predicted SPOUT methyltransferase	-	94	606	35.7057	147.974
SAK_RS03825	1411.49	6066.93	-2.10367	9.24798e-07	1.87408e-05	aphA	NC_007432.1	704649	705386	+	738	protein_coding	acid phosphatase AphA && PF03767:HAD superfamily, subfamily IIIB (Acid phosphatase)	-	1153	7427	284.855	1179.54
SAK_RS05365	214.249	920.604	-2.10281	1.89337e-06	3.52577e-05	xerS	NC_007432.1	1043766	1044836	-	1071	protein_coding	tyrosine recombinase XerS && PF13495:Phage integrase, N-terminal SAM-like domain|PF00589:Phage integrase family	Phage_integrase	175	1127	29.792	123.336
SAK_RS02955	161.61	693.513	-2.10077	2.3838e-06	4.17528e-05	SAK_RS02955	NC_007432.1	536118	536852	+	735	protein_coding	amino acid ABC transporter ATP-binding protein && PF07673:Protein of unknown function (DUF1602)|PF00005:ABC transporter	ABC_tran	132	849	32.7445	135.386
SAK_RS07905	4.91506	21.223	-2.08947	0.00973269	0.0407236	SAK_RS07905	NC_007432.1	1562108	1562344	-	237	protein_coding	DUF2829 domain-containing protein && PF11195:Protein of unknown function (DUF2829)	-	4	26	3.07725	12.8582
SAK_RS05910	210.577	895.281	-2.08751	2.19538e-06	3.91194e-05	SAK_RS05910	NC_007432.1	1159249	1159839	+	591	protein_coding	CYTH domain-containing protein && PF01928:CYTH domain	-	172	1096	53.063	217.359
SAK_RS03940	19.6052	81.6722	-2.0534	0.000279483	0.00240705	SAK_RS03940	NC_007432.1	727828	728133	+	306	protein_coding	hypothetical protein && -	-	16	100	9.53344	38.303
SAK_RS06940	403.997	1676.22	-2.05254	2.18481e-06	3.91194e-05	SAK_RS06940	NC_007432.1	1364924	1365733	-	810	protein_coding	DeoR/GlpR family DNA-binding transcription regulator && PF00455:DeoR C terminal sensor domain|PF08220:DeoR-like helix-turn-helix domain	DeoR	330	2052	74.2814	296.925
SAK_RS01850	1069.95	4398.05	-2.03923	1.9334e-06	3.56816e-05	gpsB	NC_007432.1	321398	321730	+	333	protein_coding	cell division regulator GpsB && PF05103:DivIVA protein	-	874	5384	478.54	1895.03
SAK_RS01115	500.706	2056.06	-2.03765	2.39567e-06	4.17528e-05	SAK_RS01115	NC_007432.1	196671	197036	+	366	protein_coding	DUF1033 family protein && PF06279:Protein of unknown function (DUF1033)	-	409	2517	203.748	806.04
SAK_RS00355	39.1921	160.092	-2.02769	4.37077e-05	0.000499137	SAK_RS00355	NC_007432.1	53893	54810	+	918	protein_coding	dihydrodipicolinate synthase family protein && PF00701:Dihydrodipicolinate synthetase family	-	32	196	6.35563	25.0246
SAK_RS11570	68.5724	276.906	-2.01223	1.83082e-05	0.000236519	SAK_RS11570	NC_007432.1	1947346	1947828	-	483	protein_coding	tyrosine-type recombinase/integrase && -	-	56	339	21.1394	82.2635
SAK_RS06175	33.0712	131.502	-1.98842	9.09131e-05	0.000930411	SAK_RS06175	NC_007432.1	1203540	1204886	+	1347	protein_coding	sodium:alanine symporter family protein && PF01235:Sodium:alanine symporter family	-	27	161	3.65466	14.0092
SAK_RS10835	90.6076	352.058	-1.95702	2.02144e-05	0.000253231	SAK_RS10835	NC_007432.1	203597	203734	+	138	protein_coding	hypothetical protein && -	-	74	431	97.7696	366.06
SAK_RS07355	3521.97	13568.3	-1.94576	4.78999e-06	7.45789e-05	mscL	NC_007432.1	1446539	1446916	+	378	protein_coding	large conductance mechanosensitive channel protein MscL && PF01741:Large-conductance mechanosensitive channel, MscL	-	2877	16610	1387.71	5150.3
SAK_RS07780	2138.65	8224.3	-1.94314	5.04866e-06	7.78775e-05	rplK	NC_007432.1	1539113	1539538	-	426	protein_coding	50S ribosomal protein L11 && PF00298:Ribosomal protein L11, RNA binding domain|PF03946:Ribosomal protein L11, N-terminal domain	-	1747	10068	747.712	2770.05
SAK_RS03685	7.36337	28.575	-1.94301	0.00973082	0.0407236	dcm	NC_007432.1	677023	678276	+	1254	protein_coding	DNA (cytosine-5-)-methyltransferase && PF00145:C-5 cytosine-specific DNA methylase	DNA_methylase	6	35	0.872378	3.27133
SAK_RS09330	8842.24	33840.7	-1.93627	5.16965e-06	7.91531e-05	ahpC	NC_007432.1	1849050	1849610	+	561	protein_coding	peroxiredoxin && PF00578:AhpC/TSA family	-	7223	41427	2347.5	8655.16
SAK_RS05485	401.548	1529.99	-1.92964	8.12684e-06	0.00011747	SAK_RS05485	NC_007432.1	1067723	1068601	-	879	protein_coding	CPBP family intramembrane metalloprotease && PF02517:CAAX protease self-immunity	-	328	1873	68.0356	249.749
SAK_RS01190	149.368	560.362	-1.90684	1.87764e-05	0.00024106	SAK_RS01190	NC_007432.1	207477	207761	+	285	protein_coding	DUF4651 domain-containing protein && PF15513:Domain of unknown function (DUF4651)	-	122	686	78.0488	282.12
SAK_RS06685	1.24285	4.8851	-1.89938	0.245788	0.428047	SAK_RS06685	NC_007432.1	1311820	1312329	-	510	protein_coding	hypothetical protein && -	-	1	6	0.357504	1.37891
SAK_RS11070	1.24285	4.8851	-1.89938	0.245788	0.428047	SAK_RS11070	NC_007432.1	1304188	1305209	+	1022	protein_coding	IS3-like element ISSag2 family transposase && PF01527:Transposase|PF13276:HTH-like domain|PF00665:Integrase core domain	rve	1	6	0.178402	0.688105
SAK_RS05550	260.768	972.885	-1.89913	1.33665e-05	0.00017689	SAK_RS05550	NC_007432.1	1082619	1084103	-	1485	protein_coding	carbon starvation protein A && PF13722:5TM C-terminal transporter carbon starvation CstA|PF02554:Carbon starvation protein CstA	-	213	1191	26.152	94.0026
SAK_RS02070	559.467	2065.05	-1.88388	1.16571e-05	0.000161713	SAK_RS02070	NC_007432.1	366993	367427	+	435	protein_coding	MarR family transcriptional regulator && PF01047:MarR family	MarR	457	2528	191.548	681.149
SAK_RS03765	6.1392	22.8568	-1.88093	0.0261053	0.0849759	SAK_RS03765	NC_007432.1	687274	687693	+	420	protein_coding	hypothetical protein && -	-	5	28	2.17056	7.81382
SAK_RS05235	388.082	1428.7	-1.88002	1.33226e-05	0.00017689	SAK_RS05235	NC_007432.1	1015795	1016385	+	591	protein_coding	class I SAM-dependent methyltransferase && PF05175:Methyltransferase small domain	-	317	1749	97.7964	346.862
SAK_RS09235	20.8294	76.7709	-1.87734	0.000803446	0.00580186	SAK_RS09235	NC_007432.1	1828181	1828459	-	279	protein_coding	PTS sugar transporter subunit IIB && PF02302:PTS system, Lactose/Cellobiose specific IIB subunit	PTS_IIB	17	94	11.1095	39.4892
SAK_RS08390	8132.22	29784.9	-1.87285	9.99522e-06	0.000140545	SAK_RS08390	NC_007432.1	1655092	1655496	-	405	protein_coding	cupin domain-containing protein && PF07883:Cupin domain	Cupin_2	6643	36462	2990.61	10552.1
SAK_RS04405	501.931	1836.32	-1.87107	1.34357e-05	0.00017689	SAK_RS04405	NC_007432.1	825766	826614	-	849	protein_coding	glycoside hydrolase family 25 protein && PF01183:Glycosyl hydrolases family 25	-	410	2248	88.0496	310.344
SAK_RS09840	68.5724	245.864	-1.84079	8.92374e-05	0.000922268	SAK_RS09840	NC_007432.1	1948590	1949162	-	573	protein_coding	hypothetical protein && -	-	56	301	17.819	61.5696
SAK_RS02595	236.285	846.269	-1.84019	2.57427e-05	0.000316727	SAK_RS02595	NC_007432.1	464318	465073	-	756	protein_coding	class I SAM-dependent methyltransferase && PF08241:Methyltransferase domain	Methyltransf_11	193	1036	46.5465	160.617
SAK_RS04475	57.5548	205.837	-1.83686	0.000123286	0.0011908	SAK_RS04475	NC_007432.1	844282	844968	+	687	protein_coding	YwaF family protein && PF09529:Integral membrane protein (intg_mem_TP0381)	-	47	252	12.4736	42.993
SAK_RS10610	72.2449	258.118	-1.83576	7.84735e-05	0.000827575	SAK_RS10610	NC_007432.1	2097997	2098536	-	540	protein_coding	LysM peptidoglycan-binding domain-containing protein && PF01476:LysM domain	LysM	59	316	19.9209	68.5879
SAK_RS09625	6.1392	22.0399	-1.82874	0.0261053	0.0849759	SAK_RS09625	NC_007432.1	1914655	1915080	-	426	protein_coding	PTS mannose transporter subunit IIA && PF03610:PTS system fructose IIA component	EIIA-man	5	27	2.13999	7.42863
SAK_RS11615	2.46687	8.96966	-1.82492	0.191851	0.360505	SAK_RS11615	NC_007432.1	697031	697408	+	378	protein_coding	glucosaminidase domain-containing protein && PF01832:Mannosyl-glycoprotein endo-beta-N-acetylglucosaminidase	-	2	11	0.964693	3.41079
SAK_RS07845	2070.1	7282.44	-1.81468	1.8894e-05	0.000241074	SAK_RS07845	NC_007432.1	1553936	1554862	-	927	protein_coding	metal ABC transporter substrate-binding protein && PF01297:Zinc-uptake complex component A periplasmic	-	1691	8915	332.594	1127.19
SAK_RS05160	285.252	1003.11	-1.81385	3.04428e-05	0.00036164	SAK_RS05160	NC_007432.1	1000406	1001017	+	612	protein_coding	TVP38/TMEM64 family protein && PF09335:SNARE associated Golgi protein	-	233	1228	69.4154	235.181
SAK_RS05155	430.928	1509.57	-1.8084	2.6285e-05	0.000317784	SAK_RS05155	NC_007432.1	999057	999695	-	639	protein_coding	CatB-related O-acetyltransferase && PF00132:Bacterial transferase hexapeptide (six repeats)	Hexapep	352	1848	100.437	338.966
SAK_RS00890	159.161	556.278	-1.80473	4.43838e-05	0.000504073	rpmB	NC_007432.1	140235	140423	+	189	protein_coding	50S ribosomal protein L28 && PF00830:Ribosomal L28 family	-	130	681	125.41	422.318
SAK_RS01430	8.58754	30.2088	-1.80384	0.0103844	0.0428913	SAK_RS01430	NC_007432.1	250257	250547	+	291	protein_coding	WXG100 family type VII secretion target && PF06013:Proteins of 100 residues with WXG	-	7	37	4.38587	14.9026
SAK_RS07080	781.043	2717.73	-1.79881	2.49651e-05	0.000308999	SAK_RS07080	NC_007432.1	1390435	1390887	+	453	protein_coding	hypothetical protein && -	-	638	3327	256.787	860.813
SAK_RS03665	9.81171	34.2932	-1.79591	0.00701327	0.0318603	metK	NC_007432.1	673651	674688	+	1038	protein_coding	methionine adenosyltransferase && PF00438:S-adenosylmethionine synthetase, N-terminal domain|PF02772:S-adenosylmethionine synthetase, central domain|PF02773:S-adenosylmethionine synthetase, C-terminal domain	-	8	42	1.40522	4.74249
SAK_RS03165	286.476	991.673	-1.79113	3.72121e-05	0.000429706	SAK_RS03165	NC_007432.1	565752	566972	+	1221	protein_coding	polymorphic toxin type 50 domain-containing protein && PF15542:Bacterial toxin 50	-	234	1214	34.9423	116.535
SAK_RS06065	33269.4	114007	-1.77684	2.59785e-05	0.000317736	SAK_RS06065	NC_007432.1	1186680	1188056	-	1377	protein_coding	NAD-dependent succinate-semialdehyde dehydrogenase && PF00171:Aldehyde dehydrogenase family	Aldedh	27177	139564	3598.48	11879.4
SAK_RS03630	6.1392	21.223	-1.7746	0.0340884	0.103795	SAK_RS03630	NC_007432.1	666159	666722	-	564	protein_coding	DUF2815 family protein && PF10991:Protein of unknown function (DUF2815)	-	5	26	1.61637	5.40317
SAK_RS05825	126.109	430.479	-1.77055	7.459e-05	0.000798847	SAK_RS05825	NC_007432.1	1142293	1142862	-	570	protein_coding	thymidine kinase && PF00265:Thymidine kinase	TK	103	527	32.9468	108.365
SAK_RS00330	134.678	459.069	-1.76852	7.59656e-05	0.000809386	SAK_RS00330	NC_007432.1	49627	50943	+	1317	protein_coding	ABC transporter substrate-binding protein && PF01547:Bacterial extracellular solute-binding protein	SBP_bac_1	110	562	15.2285	50.0155
SAK_RS03830	171.403	581.601	-1.7621	6.69209e-05	0.000724218	SAK_RS03830	NC_007432.1	705707	706225	+	519	protein_coding	ClbS/DfsB family four-helix bundle protein && PF08020:Protein of unknown function (DUF1706)	-	140	712	49.1826	160.793
SAK_RS00560	1351.51	4563.87	-1.75562	3.49942e-05	0.000410984	infA	NC_007432.1	87802	88020	+	219	protein_coding	translation initiation factor IF-1 && PF01176:Translation initiation factor 1A / IF-1	-	1104	5587	919.128	2990.12
SAK_RS09535	34.2954	115.164	-1.74496	0.000601768	0.00452311	SAK_RS09535	NC_007432.1	1895340	1895645	-	306	protein_coding	PTS sugar transporter subunit IIB && PF02302:PTS system, Lactose/Cellobiose specific IIB subunit	PTS_IIB	28	141	16.6835	54.0073
SAK_RS11605	577.829	1934.35	-1.74298	4.58081e-05	0.000514594	SAK_RS11605	NC_007432.1	628401	629763	+	1363	protein_coding	IS3 family transposase && PF13683:Integrase core domain|PF13518:Helix-turn-helix domain	-	472	2368	63.1389	203.629
SAK_RS04410	142.023	472.956	-1.73495	9.54175e-05	0.000957417	SAK_RS04410	NC_007432.1	826771	827295	+	525	protein_coding	ECF transporter S component && PF12822:Protein of unknown function (DUF3816)	-	116	579	40.2856	129.263
SAK_RS01840	1412.72	4679.87	-1.72793	4.56064e-05	0.000514594	recU	NC_007432.1	320085	320684	-	600	protein_coding	Holliday junction resolvase RecU && PF03838:Recombination protein U	-	1154	5729	350.676	1119.13
SAK_RS04375	220.37	721.287	-1.71024	9.13756e-05	0.000930411	ribE	NC_007432.1	820537	821007	+	471	protein_coding	6%2C7-dimethyl-8-ribityllumazine synthase && PF00885:6,7-dimethyl-8-ribityllumazine synthase	-	180	883	69.6791	219.732
SAK_RS03040	678.212	2208.82	-1.70334	6.42987e-05	0.000706943	SAK_RS03040	NC_007432.1	550862	551221	-	360	protein_coding	helix-turn-helix transcriptional regulator && PF01381:Helix-turn-helix	HTH_3	554	2704	280.581	880.357
SAK_RS02585	137.126	445.182	-1.69825	0.000136347	0.00128104	SAK_RS02585	NC_007432.1	463652	463957	-	306	protein_coding	hypothetical protein && -	-	112	545	66.7341	208.751
SAK_RS05230	202.008	653.486	-1.69331	0.000108373	0.0010667	coaA	NC_007432.1	1014769	1015689	-	921	protein_coding	type I pantothenate kinase && PF00485:Phosphoribulokinase / Uridine kinase family	-	165	800	32.6645	101.809
SAK_RS09875	812.871	2596.83	-1.67555	8.14421e-05	0.000854522	SAK_RS09875	NC_007432.1	1953613	1953921	+	309	protein_coding	hypothetical protein && -	-	664	3179	391.797	1205.83
SAK_RS06790	75.9175	241.78	-1.67004	0.000319633	0.00270771	SAK_RS06790	NC_007432.1	1333259	1333708	+	450	protein_coding	DUF1836 domain-containing protein && PF08876:Domain of unknown function (DUF1836)	-	62	296	25.1206	77.0963
SAK_RS09570	843.476	2671.99	-1.66339	9.13542e-05	0.000930411	SAK_RS09570	NC_007432.1	1904103	1906505	+	2403	protein_coding	bifunctional 2'%2C3'-cyclic-nucleotide 2'-phosphodiesterase/3'-nucleotidase && PF02872:5'-nucleotidase, C-terminal domain|PF00149:Calcineurin-like phosphoesterase|PF00746:Gram positive anchor	Metallophos	689	3271	52.2777	159.544
SAK_RS05480	403.997	1279.21	-1.66263	0.00010771	0.00106525	SAK_RS05480	NC_007432.1	1067026	1067616	-	591	protein_coding	restriction endonuclease subunit S && PF01420:Type I restriction modification DNA specificity domain	-	330	1566	101.807	310.569
SAK_RS07090	1500.86	4745.22	-1.66063	8.61218e-05	0.000899059	SAK_RS07090	NC_007432.1	1392455	1392790	-	336	protein_coding	YlbF/YmcA family competence regulator && PF06133:Control of competence regulator ComK, YlbF/YmcA	-	1226	5809	665.277	2026.36
SAK_RS04755	415.014	1305.35	-1.653	0.000115638	0.00113281	SAK_RS04755	NC_007432.1	905116	905613	+	498	protein_coding	GAF domain-containing protein && PF13185:GAF domain	-	339	1598	124.114	376.099
SAK_RS07935	1.24285	4.06817	-1.64336	0.398816	0.585478	SAK_RS07935	NC_007432.1	1568776	1569453	-	678	protein_coding	DUF4956 domain-containing protein && PF16316:Domain of unknown function (DUF4956)	-	1	5	0.268919	0.86436
SAK_RS10875	46870	146405	-1.64322	9.39419e-05	0.000948318	rnpB	NC_007432.1	321749	322117	+	369	protein_coding	RNase P RNA component class B && -	-	38287	179225	18918	56928.1
SAK_RS07665	31.847	99.6435	-1.64291	0.00157556	0.00972141	SAK_RS07665	NC_007432.1	1519593	1519787	-	195	protein_coding	hypothetical protein && -	-	26	122	24.3103	73.3297
SAK_RS08990	1498.41	4678.24	-1.64248	0.000102062	0.00101914	SAK_RS08990	NC_007432.1	1778824	1779195	-	372	protein_coding	MerR family transcriptional regulator && PF13411:MerR HTH family regulatory protein	-	1224	5727	599.915	1804.42
SAK_RS04305	1400.48	4361.29	-1.63878	0.00010621	0.00105546	SAK_RS04305	NC_007432.1	808333	808596	+	264	protein_coding	PspC domain-containing protein && PF04024:PspC domain	PspC	1144	5339	790.084	2370.34
SAK_RS06935	755.335	2350.14	-1.63744	0.00011876	0.00115247	pfkB	NC_007432.1	1364016	1364927	-	912	protein_coding	1-phosphofructokinase && PF00294:pfkB family carbohydrate kinase	PfkB	617	2877	123.351	369.743
SAK_RS09645	143.247	445.182	-1.63529	0.000227448	0.00204406	SAK_RS09645	NC_007432.1	1917748	1918595	-	848	protein_coding	ABC transporter ATP-binding protein && PF00005:ABC transporter	ABC_tran	117	545	25.156	75.3278
SAK_RS06435	486.016	1509.57	-1.63489	0.000131055	0.00125412	SAK_RS06435	NC_007432.1	1255047	1255529	-	483	protein_coding	8-oxo-dGTP diphosphatase && PF00293:NUDIX domain	NUDIX	397	1848	149.863	448.445
SAK_RS11230	139.575	432.112	-1.62976	0.000256907	0.00225806	SAK_RS11230	NC_007432.1	1918664	1918837	-	174	protein_coding	hypothetical protein && -	-	114	529	119.456	356.337
SAK_RS03635	11.0359	34.2932	-1.62796	0.0178604	0.0644349	SAK_RS03635	NC_007432.1	666727	667848	-	1122	protein_coding	DUF2800 domain-containing protein && PF10926:Protein of unknown function (DUF2800)	-	9	42	1.46252	4.38744
SAK_RS07390	607.21	1875.53	-1.62689	0.000133518	0.00126612	SAK_RS07390	NC_007432.1	1452446	1452751	+	306	protein_coding	hypothetical protein && -	-	496	2296	295.537	879.437
SAK_RS01720	1645.31	5077.69	-1.62576	0.000118362	0.00115247	SAK_RS01720	NC_007432.1	291583	292281	+	699	protein_coding	aquaporin family protein && PF00230:Major intrinsic protein	-	1344	6216	350.569	1042.29
SAK_RS11575	45.313	138.854	-1.61369	0.000966373	0.00671391	SAK_RS11575	NC_007432.1	1947822	1948100	-	279	protein_coding	hypothetical protein && -	-	37	170	24.1796	71.4166
SAK_RS07220	1032	3148.23	-1.60902	0.000143889	0.00133972	SAK_RS07220	NC_007432.1	1417136	1417777	-	642	protein_coding	phosphatase PAP2 family protein && PF01569:PAP2 superfamily	-	843	3854	239.411	703.609
SAK_RS03955	22.0535	66.9684	-1.59865	0.00432289	0.0225073	SAK_RS03955	NC_007432.1	729693	729998	+	306	protein_coding	phosphopantetheine-binding protein && PF00550:Phosphopantetheine attachment site	PP-binding	18	82	10.7251	31.4085
SAK_RS07620	429.704	1295.55	-1.59195	0.000201202	0.0018402	secG	NC_007432.1	1510867	1511103	-	237	protein_coding	preprotein translocase subunit SecG && PF03840:Preprotein translocase SecG subunit	-	351	1586	270.029	784.349
SAK_RS07375	31.847	94.7422	-1.57024	0.00263095	0.0149812	SAK_RS07375	NC_007432.1	1449010	1450002	-	993	protein_coding	ammonium transporter && PF00909:Ammonium Transporter Family	Ammonium_transp	26	116	4.77392	13.6919
SAK_RS10120	673.315	1993.98	-1.56617	0.000231073	0.00206765	SAK_RS10120	NC_007432.1	2006402	2007139	+	738	protein_coding	GntR family transcriptional regulator && PF00392:Bacterial regulatory proteins, gntR family	GntR	550	2441	135.881	387.673
SAK_RS09265	117.539	347.974	-1.56513	0.00051106	0.00395995	SAK_RS09265	NC_007432.1	1834413	1835087	+	675	protein_coding	PAS domain-containing protein && PF08348:YheO-like PAS domain|PF13309:HTH domain	-	96	426	25.931	73.9708
SAK_RS08070	1663.67	4917.58	-1.56353	0.000208579	0.00189927	SAK_RS08070	NC_007432.1	1594301	1594891	-	591	protein_coding	ATP-dependent Clp protease proteolytic subunit && PF00574:Clp protease	-	1359	6020	419.26	1193.89
SAK_RS09995	934.065	2757.76	-1.56181	0.000223051	0.00201331	SAK_RS09995	NC_007432.1	1972753	1973460	-	708	protein_coding	DUF1003 domain-containing protein && PF06210:Protein of unknown function (DUF1003)	-	763	3376	196.491	558.886
SAK_RS06170	67.3482	198.486	-1.5581	0.000890804	0.00628427	SAK_RS06170	NC_007432.1	1201619	1202944	-	1326	protein_coding	NCS2 family nucleobase:cation symporter && PF00860:Permease family	-	55	243	7.56259	21.4792
SAK_RS05560	301.166	886.296	-1.55696	0.000304982	0.0025961	SAK_RS05560	NC_007432.1	1085005	1086744	-	1740	protein_coding	sensor histidine kinase && PF07694:5TMR of 5TMR-LYT|PF02518:Histidine kinase-, DNA gyrase B-, and HSP90-like ATPase|PF06580:Histidine kinase	His_kinase	246	1085	25.7773	73.0861
SAK_RS07225	978.135	2877.02	-1.55639	0.000232902	0.00207503	SAK_RS07225	NC_007432.1	1417758	1418342	-	585	protein_coding	ECF transporter S component && PF12822:Protein of unknown function (DUF3816)	-	799	3522	249.024	705.648
SAK_RS04510	749.214	2197.38	-1.55223	0.000251836	0.0022341	SAK_RS04510	NC_007432.1	851463	853049	+	1587	protein_coding	DEAD/DEAH box helicase && PF00270:DEAD/DEAH box helicase|PF00271:Helicase conserved C-terminal domain	DEAD	612	2690	70.3114	198.669
SAK_RS09165	356.254	1043.14	-1.54972	0.000305202	0.0025961	ulaG	NC_007432.1	1813155	1814246	-	1092	protein_coding	L-ascorbate 6-phosphate lactonase && PF12706:Beta-lactamase superfamily domain	-	291	1277	48.5872	137.064
SAK_RS03625	8.58754	25.3075	-1.54971	0.0338323	0.103296	SAK_RS03625	NC_007432.1	663973	665928	-	1956	protein_coding	DNA polymerase && PF00476:DNA polymerase family A	-	7	31	0.6525	1.85758
SAK_RS08525	912.029	2661.37	-1.54493	0.000259991	0.00226752	SAK_RS08525	NC_007432.1	1679738	1680652	-	915	protein_coding	aldo/keto reductase && PF00248:Aldo/keto reductase family	Aldo_ket_red	745	3258	148.452	417.335
SAK_RS04350	226.491	660.838	-1.54448	0.000392941	0.00317269	SAK_RS04350	NC_007432.1	814827	815411	+	585	protein_coding	hypothetical protein && -	-	185	809	57.659	162.087
SAK_RS03260	2.46687	7.33585	-1.53971	0.274268	0.45462	SAK_RS03260	NC_007432.1	583070	583372	+	303	protein_coding	hypothetical protein && -	-	2	9	1.20348	3.4814
SAK_RS03675	2.46687	7.33585	-1.53971	0.274268	0.45462	SAK_RS03675	NC_007432.1	675343	675798	+	456	protein_coding	hypothetical protein && -	-	2	9	0.79968	2.3133
SAK_RS06580	1773.85	5156.11	-1.53935	0.000257814	0.00225806	SAK_RS06580	NC_007432.1	1290853	1291350	-	498	protein_coding	hypothetical protein && -	-	1449	6312	530.506	1485.57
SAK_RS09835	42.8646	124.15	-1.53233	0.00214422	0.0125912	SAK_RS09835	NC_007432.1	1948097	1948483	-	387	protein_coding	DUF1310 family protein && PF07006:Protein of unknown function (DUF1310)	-	35	152	16.4895	46.0349
SAK_RS02750	25.7261	74.3203	-1.52737	0.00570156	0.0275998	SAK_RS02750	NC_007432.1	496116	496565	-	450	protein_coding	thiol reductase thioredoxin && -	-	21	91	8.5086	23.7019
SAK_RS04500	390.531	1119.11	-1.51863	0.000397529	0.00319725	SAK_RS04500	NC_007432.1	849720	850382	+	663	protein_coding	ABC transporter permease && PF00528:Binding-protein-dependent transport system inner membrane component	BPD_transp_1	319	1370	87.726	242.193
SAK_RS08180	99.1768	284.258	-1.51831	0.000822797	0.00588485	SAK_RS08180	NC_007432.1	1611668	1611946	+	279	protein_coding	acylphosphatase && PF00708:Acylphosphatase	-	81	348	52.9337	146.194
SAK_RS03800	7.36337	21.223	-1.51629	0.0560418	0.153223	SAK_RS03800	NC_007432.1	699217	700458	+	1242	protein_coding	recombinase family protein && PF07508:Recombinase|PF13408:Recombinase zinc beta ribbon domain|PF00239:Resolvase, N terminal domain	Resolvase	6	26	0.880807	2.45361
SAK_RS03535	640.262	1822.44	-1.50901	0.000376795	0.00309062	SAK_RS03535	NC_007432.1	639241	639801	+	561	protein_coding	HAD-IA family hydrolase && PF13419:Haloacid dehalogenase-like hydrolase	-	523	2231	169.977	466.113
SAK_RS05495	1492.29	4233.86	-1.50439	0.000354842	0.00293383	SAK_RS05495	NC_007432.1	1071349	1072050	-	702	protein_coding	ABC transporter ATP-binding protein && PF00005:ABC transporter|PF07673:Protein of unknown function (DUF1602)	ABC_tran	1219	5183	316.605	865.363
SAK_RS02495	82.0383	232.794	-1.50371	0.00110031	0.00736031	nrdI	NC_007432.1	444087	444500	+	414	protein_coding	class Ib ribonucleoside-diphosphate reductase assembly flavoprotein NrdI && PF07972:NrdI Flavodoxin like	-	67	285	29.507	80.6861
SAK_RS04370	526.414	1492.42	-1.50323	0.000418701	0.00335447	SAK_RS04370	NC_007432.1	819329	820522	+	1194	protein_coding	bifunctional 3%2C4-dihydroxy-2-butanone-4-phosphate synthase/GTP cyclohydrolase II && PF00926:3,4-dihydroxy-2-butanone 4-phosphate synthase|PF00925:GTP cyclohydrolase II	DHBP_synthase	430	1827	65.6622	179.345
SAK_RS10570	341.564	967.983	-1.50259	0.000474316	0.0037278	rplI	NC_007432.1	2088909	2089361	-	453	protein_coding	50S ribosomal protein L9 && PF01281:Ribosomal protein L9, N-terminal domain|PF03948:Ribosomal protein L9, C-terminal domain	-	279	1185	112.294	306.602
SAK_RS01705	3.69094	10.6035	-1.50107	0.17087	0.335152	SAK_RS01705	NC_007432.1	287843	288106	+	264	protein_coding	DUF1294 domain-containing protein && PF06961:Protein of unknown function (DUF1294)	DUF1294	3	13	2.0719	5.77157
SAK_RS05240	499.482	1412.36	-1.49945	0.000440566	0.0035025	SAK_RS05240	NC_007432.1	1016711	1017100	+	390	protein_coding	cytidine deaminase && PF00383:Cytidine and deoxycytidylate deaminase zinc-binding region	-	408	1729	190.742	519.619
SAK_RS09960	91.8318	258.934	-1.49466	0.00109029	0.00731695	SAK_RS09960	NC_007432.1	1966553	1966870	+	318	protein_coding	MazG-like family protein && PF03819:MazG nucleotide pyrophosphohydrolase domain	-	75	317	43.0017	116.839
SAK_RS02490	193.438	543.207	-1.48922	0.000685026	0.00505696	nrdF	NC_007432.1	443076	444086	+	1011	protein_coding	class 1b ribonucleoside-diphosphate reductase subunit beta && PF00268:Ribonucleotide reductase, small chain	-	158	665	28.4942	77.0948
SAK_RS09635	137.126	384.733	-1.48778	0.00080558	0.00580186	SAK_RS09635	NC_007432.1	1916590	1917742	-	1153	protein_coding	ABC transporter permease subunit && PF12679:ABC-2 family transporter protein	-	112	471	17.7109	47.8791
SAK_RS03710	476.223	1330.68	-1.48229	0.000503115	0.0039243	SAK_RS03710	NC_007432.1	681223	681525	+	303	protein_coding	type II toxin-antitoxin system RelB/DinJ family antitoxin && PF04221:RelB antitoxin	-	389	1629	234.077	630.134
SAK_RS09800	4.91506	13.871	-1.48087	0.113724	0.251679	SAK_RS09800	NC_007432.1	1943447	1943866	-	420	protein_coding	hypothetical protein && -	-	4	17	1.73645	4.7441
SAK_RS06950	23219	64600.2	-1.47623	0.000424066	0.00338434	SAK_RS06950	NC_007432.1	1367177	1368811	-	1635	protein_coding	SH3 domain-containing protein && PF08481:GBS Bsp-like repeat|PF08460:Bacterial SH3 domain|PF04650:YSIRK type signal peptide	YSIRK_signal	18967	79082	2115.11	5669.1
SAK_RS06075	143.247	397.803	-1.473	0.000875344	0.00621765	SAK_RS06075	NC_007432.1	1189245	1189931	-	687	protein_coding	hypothetical protein && -	-	117	487	31.0513	83.0858
SAK_RS04390	391.755	1082.35	-1.46594	0.000618415	0.00461467	SAK_RS04390	NC_007432.1	823685	824326	-	642	protein_coding	histidine phosphatase family protein && PF00300:Histidine phosphatase superfamily (branch 1)	-	320	1325	90.8795	241.9
SAK_RS07675	75.9175	207.471	-1.44939	0.00188918	0.0113187	SAK_RS07675	NC_007432.1	1520592	1520843	-	252	protein_coding	hypothetical protein && -	-	62	254	44.8582	118.137
SAK_RS03170	9.81171	26.9412	-1.44938	0.041904	0.121651	SAK_RS03170	NC_007432.1	566972	567160	+	189	protein_coding	hypothetical protein && -	-	8	33	7.71755	20.4648
SAK_RS07705	89.3834	241.78	-1.43476	0.00165077	0.0100653	SAK_RS07705	NC_007432.1	1525281	1525757	-	477	protein_coding	NUDIX domain-containing protein && PF00293:NUDIX domain	NUDIX	73	296	27.9033	72.7324
SAK_RS08875	72.2449	195.218	-1.43306	0.00212182	0.0125308	SAK_RS08875	NC_007432.1	1759392	1759565	-	174	protein_coding	LysR family transcriptional regulator && PF00126:Bacterial regulatory helix-turn-helix protein, lysR family	HTH_1	59	239	61.8235	160.992
SAK_RS06250	559.467	1507.94	-1.43032	0.000767142	0.0055638	SAK_RS06250	NC_007432.1	1217594	1218079	-	486	protein_coding	hypothetical protein && -	-	457	1846	171.447	445.195
SAK_RS05245	3585.63	9648.11	-1.428	0.000656222	0.00486168	SAK_RS05245	NC_007432.1	1017165	1018214	+	1050	protein_coding	BMP family protein && PF02608:Basic membrane protein	-	2929	11811	508.606	1318.41
SAK_RS10190	5834.44	15691.4	-1.42729	0.000652969	0.00485499	nrdD	NC_007432.1	2018200	2020398	-	2199	protein_coding	anaerobic ribonucleoside-triphosphate reductase && PF13597:Anaerobic ribonucleoside-triphosphate reductase|PF03477:ATP cone domain	-	4766	19209	395.166	1023.84
SAK_RS04225	282.803	758.863	-1.42377	0.00096289	0.00671391	SAK_RS04225	NC_007432.1	790441	791196	-	756	protein_coding	amino acid ABC transporter ATP-binding protein && PF00005:ABC transporter	ABC_tran	231	929	55.711	144.028
SAK_RS08810	4394.81	11728.7	-1.41615	0.00072118	0.00526742	SAK_RS08810	NC_007432.1	1744576	1745475	-	900	protein_coding	prenyltransferase && PF01040:UbiA prenyltransferase family	UbiA	3590	14358	727.282	1869.85
SAK_RS10660	210.577	560.362	-1.41166	0.00122198	0.00802832	SAK_RS10660	NC_007432.1	2107028	2107690	-	663	protein_coding	helix-turn-helix transcriptional regulator && PF12844:Helix-turn-helix domain	-	172	686	47.3005	121.273
SAK_RS00690	456.636	1211.41	-1.40741	0.000967947	0.00671391	SAK_RS00690	NC_007432.1	99890	100309	+	420	protein_coding	YjdF family protein && PF11208:Protein of unknown function (DUF2992)	-	373	1483	161.924	413.853
SAK_RS06525	214.249	567.714	-1.40552	0.00121338	0.00802832	SAK_RS06525	NC_007432.1	1275768	1276685	-	918	protein_coding	TDT family transporter && PF03595:Voltage-dependent anion channel	C4dic_mal_tran	175	695	34.7573	88.7353
SAK_RS00410	486.016	1287.38	-1.40521	0.000962506	0.00671391	SAK_RS00410	NC_007432.1	66092	66529	+	438	protein_coding	low molecular weight phosphotyrosine protein phosphatase && PF01451:Low molecular weight phosphotyrosine protein phosphatase	LMWPc	397	1576	165.26	421.732
SAK_RS09795	8.58754	22.8568	-1.40361	0.0683736	0.176	SAK_RS09795	NC_007432.1	1942416	1943444	-	1029	protein_coding	replication initiation factor domain-containing protein && PF02486:Replication initiation factor	Rep_trans	7	28	1.24032	3.18931
SAK_RS05345	248.526	656.753	-1.40165	0.00121947	0.00802832	SAK_RS05345	NC_007432.1	1039301	1040053	+	753	protein_coding	ABC transporter ATP-binding protein && PF00005:ABC transporter|PF07673:Protein of unknown function (DUF1602)	ABC_tran	203	804	49.1532	125.146
SAK_RS00750	111.419	294.06	-1.39945	0.00182794	0.0109836	SAK_RS00750	NC_007432.1	111228	111692	+	465	protein_coding	ECF transporter S component && PF07155:ECF-type riboflavin transporter, S component	-	91	360	35.6812	90.7411
SAK_RS05875	184.869	487.66	-1.39897	0.00139413	0.00881244	SAK_RS05875	NC_007432.1	1152058	1152729	+	672	protein_coding	hypothetical protein && -	-	151	597	40.9693	104.126
SAK_RS10185	419.911	1106.04	-1.39707	0.00106226	0.00719734	SAK_RS10185	NC_007432.1	2017982	2018125	-	144	protein_coding	hypothetical protein && -	-	343	1354	434.293	1102.07
SAK_RS02510	187.318	490.927	-1.38963	0.00146097	0.00909583	SAK_RS02510	NC_007432.1	449913	450302	+	390	protein_coding	pyridoxamine 5'-phosphate oxidase family protein && PF01243:Pyridoxamine 5'-phosphate oxidase	Pyridox_oxidase	153	601	71.5283	180.619
SAK_RS04140	205.68	538.306	-1.38767	0.00148288	0.00920454	uxaC	NC_007432.1	770501	771901	+	1401	protein_coding	glucuronate isomerase && PF02614:Glucuronate isomerase	-	168	659	21.8636	55.1317
SAK_RS02210	50.2097	131.502	-1.38757	0.00451248	0.0230874	SAK_RS02210	NC_007432.1	391339	391842	+	504	protein_coding	hypothetical protein && -	-	41	161	14.8322	37.4412
SAK_RS08050	3.69094	9.78656	-1.38696	0.23595	0.417559	SAK_RS08050	NC_007432.1	1590704	1591657	-	954	protein_coding	branched-chain amino acid ABC transporter permease && PF02653:Branched-chain amino acid transport system / permease component	BPD_transp_2	3	12	0.573356	1.4743
SAK_RS05295	1256.02	3283.01	-1.3861	0.000978822	0.00674409	SAK_RS05295	NC_007432.1	1029646	1030773	-	1128	protein_coding	cation:proton antiporter && PF00999:Sodium/hydrogen exchanger family	Na_H_Exchanger	1026	4019	165.84	417.603
SAK_RS11100	156.713	408.423	-1.38147	0.00179642	0.0108447	rpmG	NC_007432.1	1511150	1511296	-	147	protein_coding	50S ribosomal protein L33 && PF00471:Ribosomal protein L33	-	128	500	158.761	398.664
SAK_RS01660	461.533	1199.16	-1.37736	0.00123124	0.00802832	SAK_RS01660	NC_007432.1	279573	280256	-	684	protein_coding	hypothetical protein && -	-	377	1468	100.493	251.55
SAK_RS08565	320.753	831.565	-1.37414	0.00137158	0.00878656	SAK_RS08565	NC_007432.1	1690985	1691866	-	882	protein_coding	ROK family protein && PF00480:ROK family	ROK	262	1018	54.1606	135.28
SAK_RS08880	2.46687	6.51894	-1.37274	0.388527	0.573633	SAK_RS08880	NC_007432.1	1759685	1759786	+	102	protein_coding	hypothetical protein && -	-	2	8	3.57504	9.19272
SAK_RS01135	2.46687	6.51894	-1.37274	0.388527	0.573633	SAK_RS01135	NC_007432.1	199857	200102	+	246	protein_coding	hypothetical protein && PF11773:Type II secretory pathway pseudopilin	-	2	8	1.48233	3.81162
SAK_RS04980	288.924	748.243	-1.37256	0.00144073	0.00899693	SAK_RS04980	NC_007432.1	951128	952030	-	903	protein_coding	neutral zinc metallopeptidase && PF04228:Putative neutral zinc metallopeptidase	-	236	916	47.6514	118.895
SAK_RS07415	6980.27	18030.9	-1.36911	0.00105599	0.00718005	SAK_RS07415	NC_007432.1	1459871	1461118	+	1248	protein_coding	extracellular solute-binding protein && PF13416:Bacterial extracellular solute-binding protein	-	5702	22073	833.036	2073.01
SAK_RS08940	19.6052	50.6308	-1.36507	0.0189536	0.066857	SAK_RS08940	NC_007432.1	1769581	1770363	-	783	protein_coding	DUF4931 domain-containing protein && PF16285:Domain of unknown function (DUF4931)	-	16	62	3.72571	9.28078
SAK_RS08465	435.825	1119.11	-1.36036	0.00141738	0.00890494	gatC	NC_007432.1	1667033	1667335	-	303	protein_coding	Asp-tRNA(Asn)/Glu-tRNA(Gln) amidotransferase subunit GatC && PF02686:Glu-tRNAGln amidotransferase C subunit	-	356	1370	214.219	529.947
SAK_RS06830	154.265	396.17	-1.36024	0.00203922	0.0120776	mvk	NC_007432.1	1339548	1340426	-	879	protein_coding	mevalonate kinase && PF08544:GHMP kinases C terminal|PF00288:GHMP kinases N terminal domain	GHMP_kinases	126	485	26.1356	64.6707
SAK_RS03865	3661.53	9397.33	-1.35979	0.00115382	0.00769336	SAK_RS03865	NC_007432.1	709858	711066	-	1209	protein_coding	YSIRK-targeted surface antigen transcriptional regulator && PF12833:Helix-turn-helix domain	-	2991	11504	451.067	1115.26
SAK_RS05200	1912.18	4892.26	-1.35524	0.00122607	0.00802832	glmS	NC_007432.1	1009815	1011629	+	1815	protein_coding	glutamine--fructose-6-phosphate transaminase (isomerizing) && PF13522:Glutamine amidotransferase domain|PF01380:SIS domain	SIS	1562	5989	156.912	386.752
SAK_RS08930	313.408	799.707	-1.3512	0.00161993	0.00990647	SAK_RS08930	NC_007432.1	1767695	1768231	-	537	protein_coding	DUF536 domain-containing protein && PF04394:Protein of unknown function, DUF536	DUF536	256	979	86.9194	213.679
SAK_RS06975	48.9855	124.967	-1.34965	0.0059646	0.028473	rimM	NC_007432.1	1372881	1373399	-	519	protein_coding	ribosome maturation factor RimM && PF01782:RimM N-terminal domain|PF05239:PRC-barrel domain	RimM	40	153	14.0522	34.5524
SAK_RS04630	41.6405	106.178	-1.34871	0.00661135	0.0307785	SAK_RS04630	NC_007432.1	877558	878277	+	720	protein_coding	rRNA pseudouridine synthase && PF00849:RNA pseudouridylate synthase|PF01479:S4 domain	S4	34	130	8.60989	21.1624
SAK_RS10450	288.924	733.54	-1.34394	0.00178306	0.0108081	SAK_RS10450	NC_007432.1	2071866	2072372	-	507	protein_coding	DUF4065 domain-containing protein && PF13274:Protein of unknown function (DUF4065)	-	236	898	84.8702	207.598
SAK_RS10090	148.144	375.748	-1.34228	0.00237779	0.0138059	SAK_RS10090	NC_007432.1	1999543	2000427	+	885	protein_coding	RluA family pseudouridine synthase && PF00849:RNA pseudouridylate synthase	-	121	460	24.9283	60.9213
SAK_RS07610	249.75	630.613	-1.33598	0.00200814	0.0119966	smpB	NC_007432.1	1507879	1508346	-	468	protein_coding	SsrA-binding protein SmpB && PF01668:SmpB protein	-	204	772	79.4759	193.342
SAK_RS03055	13443.9	33937.9	-1.33594	0.0013729	0.00878656	SAK_RS03055	NC_007432.1	552166	552501	-	336	protein_coding	hypothetical protein && -	-	10982	41546	5959.27	14492.5
SAK_RS11680	1.24285	3.25122	-1.33189	0.63929	0.770417	SAK_RS11680	NC_007432.1	1311205	1311818	-	614	protein_coding	hypothetical protein && -	-	1	4	0.29695	0.763565
SAK_RS10530	1.24285	3.25122	-1.33189	0.63929	0.770417	SAK_RS10530	NC_007432.1	2081837	2082037	-	201	protein_coding	helix-turn-helix domain-containing protein && -	-	1	4	0.9071	2.33248
SAK_RS09790	1.24285	3.25122	-1.33189	0.63929	0.770417	SAK_RS09790	NC_007432.1	1942170	1942355	-	186	protein_coding	DUF3173 domain-containing protein && PF11372:Domain of unknown function (DUF3173)	-	1	4	0.980253	2.52059
SAK_RS11460	1.24285	3.25122	-1.33189	0.63929	0.770417	SAK_RS11460	NC_007432.1	1747079	1747213	+	135	protein_coding	restriction endonuclease subunit S && -	-	1	4	1.35057	3.47281
SAK_RS00365	106.522	267.92	-1.32999	0.00310563	0.0171885	SAK_RS00365	NC_007432.1	55716	56693	+	978	protein_coding	alpha/beta fold hydrolase && PF05448:Acetyl xylan esterase (AXE1)	-	87	328	16.2193	39.3088
SAK_RS11620	6.1392	15.5048	-1.32513	0.10544	0.23819	SAK_RS11620	NC_007432.1	706354	706542	-	189	protein_coding	TetR family transcriptional regulator C-terminal domain-containing protein && -	-	5	19	4.82347	11.7827
SAK_RS03425	78.3658	195.218	-1.3159	0.0044633	0.0230066	SAK_RS03425	NC_007432.1	620156	621676	+	1521	protein_coding	zinc ABC transporter substrate-binding protein AdcA && PF01297:Zinc-uptake complex component A periplasmic|PF09223:ZinT (YodA) periplasmic lipocalin-like zinc-recruitment	-	64	239	7.67188	18.4172
SAK_RS02805	80.8142	200.936	-1.31319	0.00465018	0.0237332	SAK_RS02805	NC_007432.1	506609	507175	+	567	protein_coding	aminodeoxychorismate/anthranilate synthase component II && PF00117:Glutamine amidotransferase class-I	GATase	66	246	21.2233	50.8518
SAK_RS05570	31.847	79.2215	-1.31254	0.0138481	0.0534032	SAK_RS05570	NC_007432.1	1087720	1088094	-	375	protein_coding	hypothetical protein && -	-	26	97	12.6413	30.3176
SAK_RS00350	47.7614	118.432	-1.30868	0.0085944	0.0372076	SAK_RS00350	NC_007432.1	53234	53896	+	663	protein_coding	YesL family protein && PF04854:Protein of unknown function, DUF624	-	39	145	10.7251	25.6336
SAK_RS02455	445.619	1102.77	-1.30709	0.00214284	0.0125912	SAK_RS02455	NC_007432.1	433180	433713	-	534	protein_coding	DUF402 domain-containing protein && PF04167:Protein of unknown function (DUF402)	-	364	1350	124.283	296.31
SAK_RS04765	123.66	305.496	-1.30421	0.00371767	0.0199595	SAK_RS04765	NC_007432.1	907366	907560	+	195	protein_coding	DUF3272 domain-containing protein && PF11676:Protein of unknown function (DUF3272)	-	101	374	94.4361	224.797
SAK_RS08850	159.161	392.902	-1.30324	0.00306791	0.0170467	SAK_RS08850	NC_007432.1	1755853	1756302	-	450	protein_coding	fructose PTS transporter subunit IIA && PF00359:Phosphoenolpyruvate-dependent sugar phosphotransferase system, EIIA 2	PTS_EIIA_2	130	481	52.6723	125.282
SAK_RS09395	4.91506	12.2373	-1.30198	0.206492	0.381771	SAK_RS09395	NC_007432.1	1862697	1862987	+	291	protein_coding	hypothetical protein && -	-	4	15	2.50621	6.04161
SAK_RS03660	4.91506	12.2373	-1.30198	0.206492	0.381771	SAK_RS03660	NC_007432.1	672761	673258	+	498	protein_coding	hypothetical protein && -	-	4	15	1.46447	3.53034
SAK_RS00895	615.779	1513.66	-1.29744	0.00216719	0.0126542	SAK_RS00895	NC_007432.1	140555	140920	+	366	protein_coding	Asp23/Gls24 family envelope stress response protein && PF03780:Asp23 family, cell envelope-related function	-	503	1853	250.575	593.402
SAK_RS03950	62.4515	152.74	-1.28918	0.00629506	0.029716	fabG	NC_007432.1	728978	729700	+	723	protein_coding	3-oxoacyl-ACP reductase FabG && PF00106:short chain dehydrogenase	adh_short	51	187	12.8612	30.315
SAK_RS11395	328.098	799.707	-1.28514	0.00268531	0.0151793	SAK_RS11395	NC_007432.1	721347	721577	+	231	protein_coding	hypothetical protein && -	-	268	979	211.531	496.735
SAK_RS06585	279.131	676.358	-1.2766	0.00302273	0.0168409	SAK_RS06585	NC_007432.1	1291572	1292168	+	597	protein_coding	Ltp family lipoprotein && PF07553:Host cell surface-exposed lipoprotein	-	228	828	69.6324	162.559
SAK_RS09225	50.2097	121.699	-1.27593	0.0094564	0.0398906	SAK_RS09225	NC_007432.1	1826851	1827516	-	666	protein_coding	3-keto-L-gulonate-6-phosphate decarboxylase UlaD && PF00215:Orotidine 5'-phosphate decarboxylase / HUMPS family	-	41	149	11.2243	26.222
SAK_RS09350	84.4867	203.387	-1.26664	0.00585463	0.0282087	SAK_RS09350	NC_007432.1	1853508	1853744	-	237	protein_coding	hypothetical protein && -	-	69	249	53.0826	123.142
SAK_RS03035	486.016	1168.12	-1.26497	0.00288626	0.0161241	SAK_RS03035	NC_007432.1	550495	550875	-	381	protein_coding	ImmA/IrrE family metallo-endopeptidase && PF06114:Domain of unknown function (DUF955)	DUF955	397	1430	189.984	439.912
SAK_RS02505	1412.72	3394.11	-1.26451	0.00254903	0.0146357	SAK_RS02505	NC_007432.1	446733	449900	+	3168	protein_coding	leucine-rich repeat domain-containing protein && PF13306:Leucine rich repeats (6 copies)	-	1154	4155	66.4159	153.724
SAK_RS02640	368.495	883.028	-1.26063	0.00311307	0.0171885	SAK_RS02640	NC_007432.1	472910	473740	-	831	protein_coding	AraC family transcriptional regulator && PF12833:Helix-turn-helix domain|PF02311:AraC-like ligand binding domain	AraC_binding	301	1081	66.0414	152.468
SAK_RS05195	341.564	814.41	-1.25341	0.00345634	0.0187023	lepB	NC_007432.1	1008989	1009546	+	558	protein_coding	signal peptidase I && PF00717:Peptidase S24-like	Peptidase_S24	279	997	91.1635	209.419
SAK_RS00065	1180.12	2810.86	-1.25202	0.00283826	0.0158989	hpt	NC_007432.1	13366	13908	+	543	protein_coding	hypoxanthine phosphoribosyltransferase && PF00156:Phosphoribosyl transferase domain	Pribosyltran	964	3441	323.689	742.744
SAK_RS01140	6.1392	14.6879	-1.24776	0.13926	0.292532	SAK_RS01140	NC_007432.1	200056	200517	+	462	protein_coding	competence protein ComGF && PF15980:Putative Competence protein ComGF	-	5	18	1.97324	4.56652
SAK_RS05555	137.126	324.285	-1.24128	0.00523628	0.0261354	ltdR	NC_007432.1	1084259	1084993	-	735	protein_coding	response regulator transcription factor LtdR && PF00072:Response regulator receiver domain|PF04397:LytTr DNA-binding domain	LytTR	112	397	27.7832	63.3079
SAK_RS10645	132.23	309.581	-1.22678	0.00591866	0.0284509	yaaA	NC_007432.1	2104629	2104982	+	354	protein_coding	S4 domain-containing protein YaaA && PF13275:S4 domain	-	108	379	55.6252	125.485
SAK_RS04845	1166.66	2726.72	-1.22473	0.00348938	0.0188317	spxR	NC_007432.1	921765	923048	+	1284	protein_coding	CBS-HotDog domain-containing transcription factor SpxR && PF07085:DRTGG domain	DRTGG	953	3338	135.325	304.702
SAK_RS00770	806.75	1874.72	-1.2164	0.00386299	0.0205265	rpoE	NC_007432.1	114766	115341	+	576	protein_coding	DNA-directed RNA polymerase subunit delta && PF05066:HB1, ASXL, restriction endonuclease HTH domain	-	659	2295	208.6	466.998
SAK_RS08225	1822.82	4230.59	-1.21465	0.00366623	0.0197346	SAK_RS08225	NC_007432.1	1620807	1621424	-	618	protein_coding	hypothetical protein && -	-	1489	5179	439.296	982.227
SAK_RS10305	713.713	1641.09	-1.20115	0.00439515	0.022712	rpmG	NC_007432.1	2042444	2042593	+	150	protein_coding	50S ribosomal protein L33 && PF00471:Ribosomal protein L33	-	583	2009	708.644	1569.8
SAK_RS08105	242.405	557.094	-1.20024	0.00541348	0.0265788	yidD	NC_007432.1	1602156	1602407	-	252	protein_coding	membrane protein insertion efficiency factor YidD && PF01809:Haemolytic domain	-	198	682	143.257	317.204
SAK_RS03500	74.6933	171.529	-1.19855	0.0110789	0.0449902	SAK_RS03500	NC_007432.1	632782	634158	+	1377	protein_coding	FtsX-like permease family protein && PF12704:MacB-like periplasmic core domain|PF02687:FtsX-like permease family	-	61	210	8.07694	17.8747
SAK_RS09205	135.902	310.398	-1.19109	0.007567	0.0334925	SAK_RS09205	NC_007432.1	1823461	1824444	-	984	protein_coding	LacI family DNA-binding transcriptional regulator && PF13407:Periplasmic binding protein domain|PF00356:Bacterial regulatory proteins, lacI family	LacI	111	380	20.5674	45.263
SAK_RS08860	645.159	1471.18	-1.18915	0.00482725	0.0245097	SAK_RS08860	NC_007432.1	1756641	1758530	-	1890	protein_coding	PTS sugar transporter subunit IIA && PF00874:PRD domain|PF08279:HTH domain|PF00359:Phosphoenolpyruvate-dependent sugar phosphotransferase system, EIIA 2	PTS_EIIA_2	527	1801	50.8393	111.688
SAK_RS10670	211.801	481.942	-1.18585	0.00640931	0.0301092	SAK_RS10670	NC_007432.1	2109403	2109888	-	486	protein_coding	arginine repressor && PF02863:Arginine repressor, C-terminal domain|PF01316:Arginine repressor, DNA binding domain	Arg_repressor	173	590	64.9024	142.289
SAK_RS03505	29.3986	66.9684	-1.1856	0.0265384	0.0857646	SAK_RS03505	NC_007432.1	634255	634908	+	654	protein_coding	response regulator transcription factor && PF00072:Response regulator receiver domain|PF00486:Transcriptional regulatory protein, C terminal	Response_reg	24	82	6.6909	14.6957
SAK_RS02215	2.46687	5.70202	-1.18388	0.54333	0.704596	SAK_RS02215	NC_007432.1	391894	392079	-	186	protein_coding	hypothetical protein && -	-	2	7	1.96051	4.41102
SAK_RS10575	1469.03	3325.49	-1.17866	0.00483148	0.0245097	SAK_RS10575	NC_007432.1	2089367	2091349	-	1983	protein_coding	DHH family phosphoesterase && PF01368:DHH family|PF02272:DHHA1 domain	-	1200	4071	110.334	240.621
SAK_RS00370	500.706	1129.72	-1.17381	0.0056174	0.0273848	SAK_RS00370	NC_007432.1	56716	57519	-	804	protein_coding	MurR/RpiR family transcriptional regulator && PF01380:SIS domain|PF01418:Helix-turn-helix domain, rpiR family	SIS	409	1383	92.751	201.614
SAK_RS10595	652.504	1471.18	-1.17282	0.00539282	0.0265404	sdaAB	NC_007432.1	2095497	2096165	+	669	protein_coding	L-serine ammonia-lyase%2C iron-sulfur-dependent subunit beta && PF01842:ACT domain|PF03315:Serine dehydratase beta chain	ACT	533	1801	145.262	315.531
SAK_RS00715	8948.74	20129.5	-1.16954	0.00493178	0.0248029	hrcA	NC_007432.1	103218	104300	+	1083	protein_coding	heat-inducible transcriptional repressor HrcA && PF03444:Winged helix-turn-helix transcription repressor, HrcA DNA-binding|PF01628:HrcA protein C terminal domain	HrcA	7310	24642	1230.67	2666.87
SAK_RS04695	6.1392	13.871	-1.166	0.183239	0.349728	SAK_RS04695	NC_007432.1	890952	891713	+	762	protein_coding	DUF3169 family protein && PF11368:Protein of unknown function (DUF3169)	-	5	17	1.19637	2.61486
SAK_RS02245	701.471	1574.11	-1.16599	0.00561621	0.0273848	rimP	NC_007432.1	395885	396361	+	477	protein_coding	ribosome maturation factor RimP && PF02576:Putative ribosome maturation factor RimP	-	573	1927	219.022	473.498
SAK_RS03400	151.816	340.622	-1.16544	0.00860437	0.0372076	SAK_RS03400	NC_007432.1	615266	615679	-	414	protein_coding	OsmC family protein && PF02566:OsmC-like protein	-	124	417	54.61	118.057
SAK_RS05205	23.2777	52.2645	-1.16425	0.0416529	0.121092	SAK_RS05205	NC_007432.1	1011792	1012121	+	330	protein_coding	alkylphosphonate utilization protein && PF03831:PhnA protein|PF08274:PhnA Zinc-Ribbon	-	19	64	10.4976	22.7311
SAK_RS08265	340.339	760.497	-1.15979	0.00663532	0.0308207	SAK_RS08265	NC_007432.1	1631321	1631854	-	534	protein_coding	YceD family protein && PF02620:Uncharacterized ACR, COG1399	-	278	931	94.9193	204.344
SAK_RS06205	4556.4	10160.3	-1.15696	0.00544981	0.0266937	rpsA	NC_007432.1	1208516	1209718	-	1203	protein_coding	30S ribosomal protein S1 && PF00575:S1 RNA binding domain	S1	3722	12438	564.107	1211.82
SAK_RS04395	281.579	627.346	-1.15551	0.00733047	0.0327967	SAK_RS04395	NC_007432.1	824348	824821	-	474	protein_coding	aminoacyl-tRNA deacylase && PF04073:Aminoacyl-tRNA editing domain	-	230	768	88.4709	189.905
SAK_RS05045	1128.71	2513.51	-1.15498	0.00582554	0.0281341	cdaA	NC_007432.1	972417	973268	+	852	protein_coding	diadenylate cyclase CdaA && PF02457:DisA bacterial checkpoint controller nucleotide-binding	-	922	3077	197.307	423.294
SAK_RS09025	3918.6	8705.44	-1.15156	0.00568211	0.0275952	rpsL	NC_007432.1	1786426	1786839	-	414	protein_coding	30S ribosomal protein S12 && PF00164:Ribosomal protein S12/S23	Ribosomal_S12	3201	10657	1409.73	3017.1
SAK_RS06845	839.803	1860.83	-1.14775	0.00632124	0.0297631	SAK_RS06845	NC_007432.1	1342459	1343085	-	627	protein_coding	GTP pyrophosphokinase && PF04607:Region found in RelA / SpoT proteins	-	686	2278	199.484	425.834
SAK_RS05140	381.961	846.269	-1.14753	0.00710316	0.0321979	msrB	NC_007432.1	994455	994889	+	435	protein_coding	peptide-methionine (R)-S-oxide reductase MsrB && PF01641:SelR domain	-	312	1036	130.773	279.142
SAK_RS02525	1044.24	2311.75	-1.14647	0.00622426	0.0295081	SAK_RS02525	NC_007432.1	451781	452272	-	492	protein_coding	GyrI-like domain-containing protein && PF06445:GyrI-like small molecule binding domain	AraC_E_bind	853	2830	316.108	674.18
SAK_RS07110	1019.76	2255.38	-1.14509	0.00629686	0.029716	SAK_RS07110	NC_007432.1	1395879	1397036	-	1158	protein_coding	class I SAM-dependent rRNA methyltransferase && PF10672:S-adenosylmethionine-dependent methyltransferase	-	833	2761	131.156	279.455
SAK_RS07380	11.0359	24.4906	-1.14459	0.0946878	0.219977	SAK_RS07380	NC_007432.1	1450133	1451260	+	1128	protein_coding	NAD(P)-binding domain-containing protein && PF13738:Pyridine nucleotide-disulphide oxidoreductase	-	9	30	1.45474	3.11721
SAK_RS10220	5985.01	13186	-1.13957	0.00614913	0.029219	spx	NC_007432.1	2023518	2023916	-	399	protein_coding	transcriptional regulator Spx && PF03960:ArsC family	-	4889	16142	2234.08	4741.75
SAK_RS01215	827.561	1819.99	-1.13692	0.00685909	0.0315061	SAK_RS01215	NC_007432.1	210110	210754	+	645	protein_coding	HAD family hydrolase && PF13419:Haloacid dehalogenase-like hydrolase	-	676	2228	191.09	404.865
SAK_RS10055	636.59	1396.84	-1.13364	0.00722229	0.0325481	nusG	NC_007432.1	1992592	1993131	-	540	protein_coding	transcription termination/antitermination protein NusG && PF00467:KOW motif|PF02357:Transcription termination factor nusG	KOW	520	1710	175.574	371.156
SAK_RS06835	1001.39	2192.48	-1.1305	0.00699017	0.0318253	SAK_RS06835	NC_007432.1	1340542	1341771	-	1230	protein_coding	HAMP domain-containing histidine kinase && PF02518:Histidine kinase-, DNA gyrase B-, and HSP90-like ATPase|PF00512:His Kinase A (phospho-acceptor) domain	HATPase_c	818	2684	121.255	255.76
SAK_RS05710	3.69094	8.15276	-1.12749	0.439101	0.623795	SAK_RS05710	NC_007432.1	1117985	1119025	-	1041	protein_coding	LPXTG cell wall anchor domain-containing protein && PF08017:Fibrinogen binding protein	-	3	10	0.525438	1.12591
SAK_RS09655	823.889	1799.56	-1.12705	0.00734757	0.0328022	SAK_RS09655	NC_007432.1	1919379	1920713	-	1335	protein_coding	GHKL domain-containing protein && PF14501:GHKL domain	-	673	2203	91.9147	193.414
SAK_RS04505	719.834	1570.02	-1.12497	0.00754275	0.0334568	SAK_RS04505	NC_007432.1	850398	851228	+	831	protein_coding	MetQ/NlpA family ABC transporter substrate-binding protein && PF03180:NLPA lipoprotein	-	588	1922	129.011	271.086
SAK_RS09670	6358.39	13854.2	-1.12358	0.00688366	0.0315488	SAK_RS09670	NC_007432.1	1922547	1924730	-	2184	protein_coding	PTS transporter subunit IIBC && PF00358:phosphoenolpyruvate-dependent sugar phosphotransferase system, EIIA 1|PF00367:phosphotransferase system, EIIB|PF02378:Phosphotransferase system, EIIC	-	5194	16960	433.611	910.181
SAK_RS07775	4487.85	9771.46	-1.12254	0.00696964	0.0318019	rplA	NC_007432.1	1538320	1539009	-	690	protein_coding	50S ribosomal protein L1 && PF00687:Ribosomal protein L1p/L10e family	-	3666	11962	968.712	2031.93
SAK_RS09440	1171.55	2538.84	-1.11569	0.00766965	0.0338743	yajC	NC_007432.1	1874658	1874999	-	342	protein_coding	preprotein translocase subunit YajC && PF02699:Preprotein translocase subunit	-	957	3108	510.196	1065.15
SAK_RS02555	5205.21	11268	-1.11419	0.00737428	0.0328341	SAK_RS02555	NC_007432.1	456105	456968	-	864	protein_coding	cation diffusion facilitator family transporter && PF01545:Cation efflux family	-	4252	13794	897.285	1871.25
SAK_RS08855	107.746	232.794	-1.11089	0.0143211	0.0545896	SAK_RS08855	NC_007432.1	1756316	1756627	-	312	protein_coding	PTS fructose transporter subunit IIB && PF02302:PTS system, Lactose/Cellobiose specific IIB subunit	PTS_IIB	88	285	51.4256	107.064
SAK_RS04135	110.194	237.696	-1.10854	0.0143472	0.0545896	SAK_RS04135	NC_007432.1	769867	770484	+	618	protein_coding	bifunctional 2-keto-4-hydroxyglutarate aldolase/2-keto-3-deoxy-6-phosphogluconate aldolase && PF01081:KDPG and KHG aldolase	-	90	291	26.5525	55.1898
SAK_RS02530	858.166	1846.94	-1.10574	0.00842932	0.0366038	SAK_RS02530	NC_007432.1	452881	453198	-	318	protein_coding	carboxymuconolactone decarboxylase family protein && PF02627:Carboxymuconolactone decarboxylase family	CMD	701	2261	401.922	833.351
SAK_RS01195	487.241	1048.04	-1.10487	0.0090485	0.0386431	SAK_RS01195	NC_007432.1	207758	208081	+	324	protein_coding	thioredoxin family protein && PF00085:Thioredoxin	-	398	1283	223.97	464.126
SAK_RS00360	75.9175	163.36	-1.10479	0.0187929	0.066745	SAK_RS00360	NC_007432.1	54827	55708	+	882	protein_coding	ROK family protein && PF00480:ROK family	ROK	62	200	12.8166	26.5776
SAK_RS05050	1391.91	2991.39	-1.10371	0.0082527	0.0359947	SAK_RS05050	NC_007432.1	973271	974230	+	960	protein_coding	CdaR family protein && PF07949:YbbR-like protein	-	1137	3662	215.944	447.097
SAK_RS04415	220.37	472.956	-1.10152	0.010918	0.0445997	SAK_RS04415	NC_007432.1	827279	827668	+	390	protein_coding	DUF4430 domain-containing protein && PF14478:Domain of unknown function (DUF4430)	-	180	579	84.1509	174.008
SAK_RS07840	1236.44	2635.23	-1.09169	0.00902536	0.0386241	SAK_RS07840	NC_007432.1	1553049	1553765	-	717	protein_coding	metal ABC transporter ATP-binding protein && PF00005:ABC transporter	ABC_tran	1010	3226	256.834	527.351
SAK_RS07880	62.4515	133.135	-1.09118	0.0218344	0.0737446	SAK_RS07880	NC_007432.1	1559308	1559685	-	378	protein_coding	VOC family protein && PF12681:Glyoxalase-like domain	-	51	163	24.5997	50.5417
SAK_RS09245	222.819	473.773	-1.08807	0.0121125	0.0484265	SAK_RS09245	NC_007432.1	1830094	1830711	-	618	protein_coding	membrane protein && -	-	182	580	53.695	110
SAK_RS07200	1329.47	2825.56	-1.08764	0.00924184	0.0391453	pflA	NC_007432.1	1413179	1413967	-	789	protein_coding	pyruvate formate lyase-activating protein && PF13353:4Fe-4S single cluster domain|PF04055:Radical SAM superfamily	Radical_SAM	1086	3459	250.96	513.84
SAK_RS01450	72.2449	153.557	-1.08703	0.0211104	0.0721243	SAK_RS01450	NC_007432.1	252254	252640	+	387	protein_coding	hypothetical protein && -	-	59	188	27.7966	56.9379
SAK_RS05400	1067.5	2267.63	-1.0869	0.00941342	0.0397904	SAK_RS05400	NC_007432.1	1051800	1052480	-	681	protein_coding	response regulator transcription factor && PF00486:Transcriptional regulatory protein, C terminal|PF00072:Response regulator receiver domain	Response_reg	872	2776	233.464	477.779
SAK_RS04620	497.034	1055.39	-1.08625	0.010308	0.0426985	SAK_RS04620	NC_007432.1	875733	876434	+	702	protein_coding	glucosamine-6-phosphate deaminase && PF01182:Glucosamine-6-phosphate isomerases/6-phosphogluconolactonase	-	406	1292	105.448	215.715
SAK_RS04585	157.937	334.904	-1.08404	0.0139907	0.0538524	SAK_RS04585	NC_007432.1	868293	869387	-	1095	protein_coding	helix-turn-helix domain-containing protein && PF13556:PucR C-terminal helix-turn-helix domain|PF05651:Putative sugar diacid recognition	Diacid_rec	129	410	21.4796	43.8858
SAK_RS09925	85.7109	181.331	-1.08043	0.0185405	0.0664179	SAK_RS09925	NC_007432.1	1961014	1961349	-	336	protein_coding	PadR family transcriptional regulator && PF03551:Transcriptional regulator PadR-like family	PadR	70	222	37.9848	77.4405
SAK_RS03925	574.157	1213.86	-1.07999	0.0104709	0.0430286	SAK_RS03925	NC_007432.1	724603	725595	+	993	protein_coding	ATP-binding cassette domain-containing protein && PF00005:ABC transporter|PF07673:Protein of unknown function (DUF1602)	ABC_tran	469	1486	86.1142	175.398
SAK_RS07850	612.106	1293.92	-1.0798	0.0104168	0.0428913	SAK_RS07850	NC_007432.1	1555029	1555676	+	648	protein_coding	metal-dependent transcriptional regulator && PF02742:Iron dependent repressor, metal binding and dimerisation domain|PF01325:Iron dependent repressor, N-terminal DNA binding domain|PF04023:FeoA domain	Fe_dep_repr_C	500	1584	140.684	286.507
SAK_RS06240	481.12	1014.55	-1.07625	0.0110736	0.0449902	plsY	NC_007432.1	1216166	1216804	+	639	protein_coding	glycerol-3-phosphate 1-O-acyltransferase PlsY && PF02660:Glycerol-3-phosphate acyltransferase	-	393	1242	112.135	227.811
SAK_RS11130	47.7614	100.46	-1.07155	0.0294775	0.0930229	SAK_RS11130	NC_007432.1	1561175	1561408	-	234	protein_coding	DUF3977 family protein && PF13122:Protein of unknown function (DUF3977)	-	39	123	30.3878	61.6089
SAK_RS06485	1249.9	2625.43	-1.07069	0.0104081	0.0428913	SAK_RS06485	NC_007432.1	1265935	1268499	-	2565	protein_coding	GBS Bsp-like repeat-containing protein && PF08481:GBS Bsp-like repeat|PF07538:Clostridial hydrophobic W|PF13529:Peptidase_C39 like family	-	1021	3214	72.5754	146.863
SAK_RS10755	4388.69	9215.17	-1.07021	0.0100232	0.0416859	SAK_RS10755	NC_007432.1	2125631	2126860	+	1230	protein_coding	trypsin-like peptidase domain-containing protein && PF13180:PDZ domain|PF13365:Trypsin-like peptidase domain	-	3585	11281	531.417	1074.97
SAK_RS06145	12733.9	26694.7	-1.06788	0.0100744	0.0418146	amaP	NC_007432.1	1197167	1197748	-	582	protein_coding	alkaline shock response membrane anchor protein AmaP && -	-	10402	32679	3258.7	6581.13
SAK_RS08575	1150.74	2405.69	-1.06383	0.0109543	0.0446599	SAK_RS08575	NC_007432.1	1694038	1695477	+	1440	protein_coding	sucrose-6-phosphate hydrolase && PF00251:Glycosyl hydrolases family 32 N-terminal domain|PF08244:Glycosyl hydrolases family 32 C terminal	-	940	2945	119.019	239.705
SAK_RS07130	2929.47	6122.47	-1.06346	0.0105795	0.0433887	infC	NC_007432.1	1400214	1400744	-	531	protein_coding	translation initiation factor IF-3 && PF00707:Translation initiation factor IF-3, C-terminal domain|PF05198:Translation initiation factor IF-3, N-terminal domain	-	2393	7495	821.674	1654.37
SAK_RS09005	1679.59	3510.1	-1.06337	0.0107784	0.0441168	SAK_RS09005	NC_007432.1	1781408	1782277	-	870	protein_coding	5'-nucleotidase%2C lipoprotein e(P4) family && PF03767:HAD superfamily, subfamily IIIB (Acid phosphatase)	-	1372	4297	287.532	578.896
SAK_RS01170	947.53	1977.64	-1.06148	0.0112748	0.0456067	SAK_RS01170	NC_007432.1	204299	204964	+	666	protein_coding	CPBP family intramembrane metalloprotease && PF02517:CAAX protease self-immunity	-	774	2421	211.894	426.064
SAK_RS08690	143.247	298.961	-1.06107	0.0165394	0.0610481	SAK_RS08690	NC_007432.1	1717491	1718033	-	543	protein_coding	CvpA family protein && PF02674:Colicin V production protein	-	117	366	39.2859	79.0016
SAK_RS09135	1577.98	3286.28	-1.05834	0.0111804	0.0453134	SAK_RS09135	NC_007432.1	1804393	1805067	-	675	protein_coding	response regulator transcription factor && PF00072:Response regulator receiver domain|PF00486:Transcriptional regulatory protein, C terminal	Response_reg	1289	4023	348.177	698.555
SAK_RS01975	8.58754	17.9555	-1.05778	0.213003	0.388764	SAK_RS01975	NC_007432.1	347445	347768	+	324	protein_coding	PTS lactose/cellobiose transporter subunit IIA && PF02255:PTS system, Lactose/Cellobiose specific IIA subunit	-	7	22	3.93916	7.95852
SAK_RS10420	467.654	970.434	-1.05307	0.0130709	0.051364	SAK_RS10420	NC_007432.1	2066175	2066918	-	744	protein_coding	alpha/beta hydrolase && PF00561:alpha/beta hydrolase fold	Abhydrolase_1	382	1188	93.6142	187.153
SAK_RS02060	99.1768	205.837	-1.05289	0.0206411	0.0712272	SAK_RS02060	NC_007432.1	365319	365969	+	651	protein_coding	HAD family phosphatase && PF13419:Haloacid dehalogenase-like hydrolase	-	81	252	22.6859	45.3705
SAK_RS06880	1396.8	2894.99	-1.05139	0.0117809	0.0472838	SAK_RS06880	NC_007432.1	1351616	1352125	+	510	protein_coding	DUF308 domain-containing protein && PF03729:Short repeat of unknown function (DUF308)	-	1141	3544	407.912	814.475
SAK_RS09845	22.0535	45.7295	-1.04967	0.0825434	0.199286	SAK_RS09845	NC_007432.1	1949164	1949496	-	333	protein_coding	hypothetical protein && -	-	18	56	9.85552	19.7105
SAK_RS07260	610.882	1264.51	-1.04952	0.0128469	0.0507736	SAK_RS07260	NC_007432.1	1427213	1427485	-	273	protein_coding	hypothetical protein && -	-	499	1548	333.264	664.604
SAK_RS05390	358.702	742.525	-1.0495	0.0140328	0.053914	SAK_RS05390	NC_007432.1	1050082	1050414	-	333	protein_coding	putative DNA-binding protein && PF04297:Putative helix-turn-helix protein, YlxM / p13 like	-	293	909	160.426	319.944
SAK_RS02025	5054.64	10449.5	-1.04774	0.0116429	0.0469973	raiA	NC_007432.1	357779	358333	+	555	protein_coding	ribosome-associated translation inhibitor RaiA && PF02482:Sigma 54 modulation protein / S30EA ribosomal protein|PF16321:Sigma 54 modulation/S30EA ribosomal protein C terminus	-	4129	12792	1356.45	2701.47
SAK_RS01985	62.4515	129.051	-1.04628	0.0279753	0.0892359	SAK_RS01985	NC_007432.1	348107	349408	+	1302	protein_coding	PTS sugar transporter subunit IIC && PF02378:Phosphotransferase system, EIIC	-	51	158	7.14184	14.2233
SAK_RS04700	793.284	1637.82	-1.0458	0.0126917	0.0504494	thiT	NC_007432.1	891798	892361	-	564	protein_coding	energy-coupled thiamine transporter ThiT && PF09515:Thiamine transporter protein (Thia_YuaJ)	-	648	2005	209.482	416.668
SAK_RS00835	380.737	785.82	-1.04526	0.0141245	0.0541658	rbsD	NC_007432.1	129237	129635	-	399	protein_coding	D-ribose pyranase && PF05025:RbsD / FucU transport protein family	-	311	962	142.115	282.59
SAK_RS10800	650.056	1338.03	-1.04139	0.0133748	0.0521853	rpmJ	NC_007432.1	88046	88162	+	117	protein_coding	50S ribosomal protein L36 && PF00444:Ribosomal protein L36	-	531	1638	827.484	1640.9
SAK_RS08650	1066.28	2194.11	-1.04101	0.0128177	0.0507552	rpsR	NC_007432.1	1710060	1710299	-	240	protein_coding	30S ribosomal protein S18 && PF01084:Ribosomal protein S18	-	871	2686	661.695	1311.74
SAK_RS02290	91.8318	187.866	-1.03207	0.0250531	0.0819378	SAK_RS02290	NC_007432.1	405379	405585	+	207	protein_coding	heavy-metal-associated domain-containing protein && PF00403:Heavy-metal-associated domain	HMA	75	230	66.0605	130.23
SAK_RS06140	4033.68	8245.54	-1.0315	0.01302	0.0512615	SAK_RS06140	NC_007432.1	1196963	1197157	-	195	protein_coding	DUF2273 domain-containing protein && PF10031:Small integral membrane protein (DUF2273)	-	3295	10094	3080.86	6067.13
SAK_RS06945	2758.09	5635.62	-1.03089	0.0131769	0.0516825	SAK_RS06945	NC_007432.1	1365798	1367033	-	1236	protein_coding	aminoacyltransferase && PF02388:FemAB family	-	2253	6899	332.349	654.217
SAK_RS05350	991.601	2025.02	-1.03005	0.0138432	0.0534032	SAK_RS05350	NC_007432.1	1040055	1042010	+	1956	protein_coding	FtsX-like permease family protein && PF02687:FtsX-like permease family	-	810	2479	75.5035	148.546
SAK_RS05905	554.57	1131.36	-1.02852	0.0147261	0.0552072	SAK_RS05905	NC_007432.1	1158468	1159139	-	672	protein_coding	GTP pyrophosphokinase family protein && PF04607:Region found in RelA / SpoT proteins	-	453	1385	122.908	241.566
SAK_RS08655	4030	8214.49	-1.02738	0.0133808	0.0521853	SAK_RS08655	NC_007432.1	1710344	1710835	-	492	protein_coding	single-stranded DNA-binding protein && PF00436:Single-strand binding protein family	-	3292	10056	1219.96	2395.6
SAK_RS08005	647.607	1319.24	-1.02644	0.0146573	0.0552072	SAK_RS08005	NC_007432.1	1583263	1583898	+	636	protein_coding	copper homeostasis protein CutC && PF03932:CutC family	-	529	1615	151.653	297.625
SAK_RS02605	23.2777	47.3633	-1.02258	0.079197	0.194521	SAK_RS02605	NC_007432.1	467448	467897	+	450	protein_coding	PTS sugar transporter subunit IIA && PF00359:Phosphoenolpyruvate-dependent sugar phosphotransferase system, EIIA 2	PTS_EIIA_2	19	58	7.69825	15.1067
SAK_RS07745	1500.86	3048.57	-1.02231	0.0142332	0.0544816	pyrH	NC_007432.1	1532286	1533014	-	729	protein_coding	UMP kinase && PF00696:Amino acid kinase family	AA_kinase	1226	3732	306.63	600.024
SAK_RS09530	291.372	590.586	-1.01911	0.0174857	0.0637443	SAK_RS09530	NC_007432.1	1893852	1895300	-	1449	protein_coding	PTS glucose transporter subunit IIC && PF03611:PTS system sugar-specific permease component	-	238	723	29.9474	58.4823
SAK_RS08505	2439.8	4933.92	-1.01595	0.0145848	0.0551128	SAK_RS08505	NC_007432.1	1675806	1676258	+	453	protein_coding	universal stress protein && PF00582:Universal stress protein family	Usp	1993	6040	802.159	1562.76
SAK_RS09810	78.3658	158.459	-1.01515	0.0296656	0.0934736	SAK_RS09810	NC_007432.1	1944822	1945316	+	495	protein_coding	helix-turn-helix domain-containing protein && PF01381:Helix-turn-helix	HTH_3	64	194	23.5736	45.9358
SAK_RS10125	377.065	761.313	-1.01354	0.0173014	0.0632956	SAK_RS10125	NC_007432.1	2007152	2007514	+	363	protein_coding	hypothetical protein && -	-	308	932	154.702	300.929
SAK_RS04570	46.5372	93.9253	-1.01203	0.0407257	0.118898	SAK_RS04570	NC_007432.1	864068	864919	+	852	protein_coding	PRD domain-containing protein && PF00874:PRD domain|PF03123:CAT RNA binding domain	PRD	38	115	8.13196	15.8202
SAK_RS10655	833.682	1678.67	-1.00968	0.0161806	0.0599379	SAK_RS10655	NC_007432.1	2106106	2106972	-	867	protein_coding	GRP family sugar transporter && PF06800:Sugar transport protein	-	681	2055	143.212	277.81
SAK_RS09215	61.2273	123.333	-1.00948	0.0361871	0.108719	SAK_RS09215	NC_007432.1	1825266	1825982	-	717	protein_coding	L-ribulose-5-phosphate 4-epimerase && PF00596:Class II Aldolase and Adducin N-terminal domain	Aldolase_II	50	151	12.7146	24.6838
SAK_RS02185	259.544	521.969	-1.00779	0.0189541	0.066857	tsaE	NC_007432.1	387888	388397	+	510	protein_coding	tRNA (adenosine(37)-N6)-threonylcarbamoyltransferase complex ATPase subunit type 1 TsaE && PF02367:Threonylcarbamoyl adenosine biosynthesis protein TsaE	-	212	639	75.7909	146.854
SAK_RS08870	159.161	318.566	-1.00079	0.0234416	0.0778998	SAK_RS08870	NC_007432.1	1759082	1759381	-	300	protein_coding	hypothetical protein && -	-	130	390	79.0084	152.369
SAK_RS00005	1128.71	2258.65	-1.00074	0.0166119	0.0612063	dnaA	NC_007432.1	101	1462	+	1362	protein_coding	chromosomal replication initiator protein DnaA && PF08299:Bacterial dnaA protein helix-turn-helix|PF00308:Bacterial dnaA protein	-	922	2765	123.426	237.943
SAK_RS07530	435.825	869.958	-0.997082	0.0187723	0.066745	SAK_RS07530	NC_007432.1	1491473	1492393	-	921	protein_coding	CPBP family intramembrane metalloprotease && PF02517:CAAX protease self-immunity	-	356	1065	70.476	135.533
SAK_RS04750	291.372	581.601	-0.996993	0.0200797	0.0696388	udk	NC_007432.1	904400	905029	+	630	protein_coding	uridine kinase && PF00485:Phosphoribulokinase / Uridine kinase family	-	238	712	68.8791	132.463
SAK_RS02625	13.4843	26.9412	-0.994819	0.162312	0.325411	SAK_RS02625	NC_007432.1	470531	470995	+	465	protein_coding	PTS sugar transporter subunit IIA && PF00359:Phosphoenolpyruvate-dependent sugar phosphotransferase system, EIIA 2	PTS_EIIA_2	11	33	4.31311	8.31793
SAK_RS02500	908.357	1807.73	-0.992795	0.0177228	0.0643813	nrdE	NC_007432.1	444502	446670	+	2169	protein_coding	class 1b ribonucleoside-diphosphate reductase subunit alpha && PF02867:Ribonucleotide reductase, barrel domain|PF08343:Ribonucleotide reductase N-terminal|PF00317:Ribonucleotide reductase, all-alpha domain	Ribonuc_red_lgC	742	2213	62.3728	119.585
SAK_RS03850	1645.31	3270.76	-0.991235	0.0173418	0.0633314	SAK_RS03850	NC_007432.1	707515	708659	-	1145	protein_coding	- && PF00665:Integrase core domain|PF13276:HTH-like domain|PF01527:Transposase	rve	1344	4004	214.015	409.867
SAK_RS03270	8.58754	17.1386	-0.991131	0.264725	0.445955	SAK_RS03270	NC_007432.1	583718	585049	+	1332	protein_coding	lysin && PF01183:Glycosyl hydrolases family 25	-	7	21	0.958175	1.84786
SAK_RS05115	165.282	328.369	-0.990085	0.0243795	0.0802426	ndk	NC_007432.1	987960	988376	+	417	protein_coding	nucleoside-diphosphate kinase && PF00334:Nucleoside diphosphate kinase	NDK	135	402	59.0267	112.991
SAK_RS10445	407.669	809.509	-0.989527	0.0196443	0.0684113	SAK_RS10445	NC_007432.1	2071253	2071876	-	624	protein_coding	hypothetical protein && -	-	333	991	97.2995	186.142
SAK_RS07255	1398.03	2772.46	-0.987741	0.0178573	0.0644349	lepB	NC_007432.1	1426660	1427229	-	570	protein_coding	signal peptidase I && PF00717:Peptidase S24-like	Peptidase_S24	1142	3394	365.294	697.897
SAK_RS06565	88.1592	174.796	-0.986929	0.0335729	0.102656	SAK_RS06565	NC_007432.1	1288166	1288933	+	768	protein_coding	epoxyqueuosine reductase QueH && PF02677:Uncharacterized BCR, COG1636	-	72	214	17.0932	32.6593
SAK_RS08660	2239.04	4433.17	-0.98544	0.0178107	0.0644349	rpsF	NC_007432.1	1710847	1711134	-	288	protein_coding	30S ribosomal protein S6 && PF01250:Ribosomal protein S6	-	1829	5427	1157.9	2208.62
SAK_RS01585	40.4163	80.0384	-0.984533	0.0534626	0.147935	SAK_RS01585	NC_007432.1	267582	268040	+	459	protein_coding	hypothetical protein && -	-	33	98	13.1085	25.0246
SAK_RS06750	653.728	1293.1	-0.983996	0.0194234	0.0679327	SAK_RS06750	NC_007432.1	1326482	1327111	+	630	protein_coding	TetR/AcrR family transcriptional regulator && PF00440:Bacterial regulatory proteins, tetR family	TetR_N	534	1583	154.544	294.506
SAK_RS10215	1005.07	1985.81	-0.982389	0.0188079	0.066745	SAK_RS10215	NC_007432.1	2023050	2023316	-	267	protein_coding	IreB family regulatory phosphoprotein && PF06135:Bacterial protein of unknown function (DUF965)	-	821	2431	560.639	1067.16
SAK_RS01420	1153.19	2271.72	-0.978109	0.0191692	0.0673188	SAK_RS01420	NC_007432.1	249138	249473	-	336	protein_coding	type II toxin-antitoxin system RelE/ParE family toxin && PF05016:ParE toxin of type II toxin-antitoxin system, parDE	Plasmid_stabil	942	2781	511.167	970.099
SAK_RS02590	237.509	467.238	-0.975972	0.023646	0.0783274	SAK_RS02590	NC_007432.1	463959	464297	-	339	protein_coding	cupin domain-containing protein && PF07883:Cupin domain	Cupin_2	194	572	104.341	197.766
SAK_RS06575	2370.02	4641.48	-0.969663	0.0196596	0.0684113	SAK_RS06575	NC_007432.1	1290433	1290849	-	417	protein_coding	VOC family protein && PF06983:3-demethylubiquinone-9 3-methyltransferase	-	1936	5682	846.487	1597.05
SAK_RS06280	281.579	551.376	-0.969326	0.0237251	0.0784635	SAK_RS06280	NC_007432.1	1223724	1224680	-	957	protein_coding	glycosyltransferase family 52 && PF07922:Glycosyltransferase family 52	-	230	675	43.8195	82.6697
SAK_RS03470	2.46687	4.8851	-0.966525	0.746295	0.85132	SAK_RS03470	NC_007432.1	628114	628380	-	267	protein_coding	hypothetical protein && -	-	2	6	1.36575	2.63387
SAK_RS00315	34.2954	66.9684	-0.964066	0.0749261	0.187461	SAK_RS00315	NC_007432.1	46285	47184	+	900	protein_coding	peptidoglycan DD-metalloendopeptidase family protein && PF01551:Peptidase family M23|PF16775:Target recognition domain of lytic exoenzyme	Peptidase_M23	28	82	5.6724	10.6789
SAK_RS02080	612.106	1191.81	-0.961219	0.0223682	0.0753015	SAK_RS02080	NC_007432.1	368456	368680	+	225	protein_coding	acyl carrier protein && PF00550:Phosphopantetheine attachment site	PP-binding	500	1459	405.171	760.024
SAK_RS07960	31.847	62.0671	-0.96117	0.0672037	0.174073	SAK_RS07960	NC_007432.1	1575271	1575966	-	696	protein_coding	DUF1275 domain-containing protein && PF06912:Protein of unknown function (DUF1275)	-	26	76	6.81107	12.7985
SAK_RS08155	15.9326	31.0256	-0.958488	0.139805	0.29257	SAK_RS08155	NC_007432.1	1608447	1608989	-	543	protein_coding	hypothetical protein && -	-	13	38	4.3651	8.20235
SAK_RS06795	410.117	794.805	-0.95445	0.0244583	0.0803742	SAK_RS06795	NC_007432.1	1333701	1334357	+	657	protein_coding	hemolysin III family protein && PF03006:Haemolysin-III related	-	335	973	92.9674	173.581
SAK_RS00450	7402.61	14310	-0.950915	0.021725	0.0736896	rplC	NC_007432.1	76411	77037	+	627	protein_coding	50S ribosomal protein L3 && PF00297:Ribosomal protein L3	-	6047	17518	1758.42	3274.7
SAK_RS02075	2684.64	5167.55	-0.944736	0.0229127	0.0767595	SAK_RS02075	NC_007432.1	367427	368398	+	972	protein_coding	ketoacyl-ACP synthase III && PF08545:3-Oxoacyl-[acyl-carrier-protein (ACP)] synthase III|PF08541:3-Oxoacyl-[acyl-carrier-protein (ACP)] synthase III C terminal	-	2193	6326	411.361	762.812
SAK_RS04310	4764.51	9161.25	-0.943208	0.0229009	0.0767595	hprK	NC_007432.1	808824	809759	+	936	protein_coding	HPr(Ser) kinase/phosphatase && PF02603:HPr Serine kinase N terminus|PF07475:HPr Serine kinase C-terminal domain	-	3892	11215	758.138	1404.36
SAK_RS06385	2461.84	4725.61	-0.940749	0.0235345	0.0780833	SAK_RS06385	NC_007432.1	1242907	1244568	-	1662	protein_coding	ribonuclease J && PF00753:Metallo-beta-lactamase superfamily|PF07521:RNA-metabolising metallo-beta-lactamase	Lactamase_B	2011	5785	220.614	407.969
SAK_RS08755	11.0359	21.223	-0.93924	0.174279	0.339805	SAK_RS08755	NC_007432.1	1731076	1731528	-	453	protein_coding	universal stress protein && PF00582:Universal stress protein family	Usp	9	26	3.62239	6.72713
SAK_RS10075	19.6052	37.5607	-0.935643	0.12588	0.273027	SAK_RS10075	NC_007432.1	1995875	1996456	-	582	protein_coding	YSIRK-type signal peptide-containing protein && -	-	16	46	5.01243	9.2638
SAK_RS11675	1.24285	2.43425	-0.934129	1	1	SAK_RS11675	NC_007432.1	890179	890366	+	188	protein_coding	hypothetical protein && -	-	1	3	0.969825	1.87033
SAK_RS00265	1.24285	2.43425	-0.934129	1	1	SAK_RS00265	NC_007432.1	33388	34266	+	879	protein_coding	CPBP family intramembrane metalloprotease && PF02517:CAAX protease self-immunity	-	1	3	0.207426	0.400025
SAK_RS01670	448.067	855.254	-0.932538	0.0277343	0.0886041	SAK_RS01670	NC_007432.1	280780	281487	+	708	protein_coding	hypothetical protein && -	-	366	1047	94.2538	173.328
SAK_RS05130	346.46	660.838	-0.931475	0.0285767	0.0907342	SAK_RS05130	NC_007432.1	993323	993982	+	660	protein_coding	HD domain-containing protein && PF01966:HD domain	HD	283	809	78.1796	143.668
SAK_RS10275	172.627	329.186	-0.930978	0.033245	0.102106	SAK_RS10275	NC_007432.1	2036653	2036961	+	309	protein_coding	bacteriocin immunity protein && PF08951:Enterocin A Immunity	-	141	403	83.1978	152.863
SAK_RS06725	60089.9	114272	-0.927277	0.0249756	0.081814	SAK_RS06725	NC_007432.1	1320422	1322530	+	2109	protein_coding	ATP-dependent Clp protease ATP-binding subunit && PF10431:C-terminal, D2-small domain, of ClpB protein|PF07724:AAA domain (Cdc48 subfamily)|PF00004:ATPase family associated with various cellular activities (AAA)	AAA	49086	139889	4243.58	7774.3
SAK_RS03315	274.234	521.152	-0.926132	0.0310547	0.0968052	SAK_RS03315	NC_007432.1	593806	594204	+	399	protein_coding	DUF1934 domain-containing protein && PF09148:Domain of unknown function (DUF1934)	-	224	638	102.359	187.414
SAK_RS06180	1449.44	2752.86	-0.925401	0.0263048	0.0852226	SAK_RS06180	NC_007432.1	1204949	1206184	+	1236	protein_coding	cation diffusion facilitator family transporter && PF01545:Cation efflux family|PF16916:Dimerisation domain of Zinc Transporter	-	1184	3370	174.656	319.57
SAK_RS06220	88.1592	167.444	-0.924986	0.0462071	0.131738	SAK_RS06220	NC_007432.1	1210062	1210292	-	231	protein_coding	DUF2969 domain-containing protein && PF11184:Protein of unknown function (DUF2969)	-	72	205	56.8292	104.015
SAK_RS04250	301.166	570.981	-0.922737	0.0310975	0.0968052	rnc	NC_007432.1	794948	795634	+	687	protein_coding	ribonuclease III && PF00035:Double-stranded RNA binding motif|PF14622:Ribonuclease-III-like	-	246	699	65.2874	119.255
SAK_RS10780	8.58754	16.3217	-0.921253	0.264725	0.445955	SAK_RS10780	NC_007432.1	1745884	1746807	-	924	protein_coding	hypothetical protein && -	-	7	20	1.38127	2.53695
SAK_RS07575	2057.86	3892.4	-0.919496	0.0269405	0.0868738	SAK_RS07575	NC_007432.1	1499920	1501962	-	2043	protein_coding	LPXTG cell wall anchor domain-containing protein && PF01425:Amidase	Amidase	1681	4765	150.02	273.369
SAK_RS04490	60.0031	113.53	-0.919223	0.0604837	0.161108	SAK_RS04490	NC_007432.1	848492	848872	+	381	protein_coding	PH domain-containing protein && PF08000:Bacterial PH domain	-	49	139	23.4489	42.7606
SAK_RS08715	1548.6	2925.22	-0.917551	0.027518	0.0881855	SAK_RS08715	NC_007432.1	1722624	1723106	+	483	protein_coding	hypothetical protein && -	-	1265	3581	477.523	868.984
SAK_RS07835	1061.38	2003.78	-0.916745	0.0281342	0.0896047	SAK_RS07835	NC_007432.1	1552214	1553047	-	834	protein_coding	metal ABC transporter permease && PF00950:ABC 3 transport family	ABC-3	867	2453	189.541	344.735
SAK_RS09240	107.746	203.387	-0.916179	0.0422812	0.122231	SAK_RS09240	NC_007432.1	1828487	1829926	-	1440	protein_coding	PTS sugar transporter subunit IIC && PF03611:PTS system sugar-specific permease component	-	88	249	11.1422	20.2671
SAK_RS04290	386.858	729.455	-0.914901	0.0316504	0.0979361	SAK_RS04290	NC_007432.1	804521	805564	+	1044	protein_coding	LLM class flavin-dependent oxidoreductase && PF00296:Luciferase-like monooxygenase	-	316	893	55.1871	100.255
SAK_RS11725	208.128	392.085	-0.913481	0.035615	0.107312	SAK_RS11725	NC_007432.1	1893377	1893613	-	237	protein_coding	hypothetical protein && -	-	170	480	130.783	237.382
SAK_RS03930	407.669	767.849	-0.913315	0.0309645	0.0966823	SAK_RS03930	NC_007432.1	725598	726416	+	819	protein_coding	ABC-2 family transporter protein && PF06182:ABC-2 family transporter protein	-	333	940	74.133	134.524
SAK_RS10115	4536.81	8542.06	-0.912896	0.0276061	0.0883311	udp	NC_007432.1	2005464	2006243	-	780	protein_coding	uridine phosphorylase && PF01048:Phosphorylase superfamily	-	3706	10457	866.287	1571.33
SAK_RS06400	142.023	267.103	-0.910963	0.0406492	0.118843	SAK_RS06400	NC_007432.1	1246501	1247505	-	1005	protein_coding	ABC transporter substrate-binding protein && PF04392:ABC transporter substrate binding protein	-	116	327	21.0447	38.1361
SAK_RS06460	444.394	833.199	-0.906722	0.0321379	0.0992959	SAK_RS06460	NC_007432.1	1261819	1262922	-	1104	protein_coding	FAD-binding oxidoreductase && PF01266:FAD dependent oxidoreductase	DAO	363	1020	59.9499	108.289
SAK_RS11040	56.3306	105.362	-0.902586	0.0651405	0.170007	SAK_RS11040	NC_007432.1	1087282	1087404	-	123	protein_coding	lipoprotein && -	-	46	129	68.1874	122.925
SAK_RS06630	866.735	1619.85	-0.902148	0.0312172	0.0970182	scpA/B	NC_007432.1	1298934	1302386	-	3453	protein_coding	C5a peptidase ScpA/B && PF00082:Subtilase family|PF02225:PA domain|PF06280:Fn3-like domain|PF13585:C-terminal domain of CHU protein family	Peptidase_S8	708	1983	37.3842	67.3101
SAK_RS10210	1864.44	3483.15	-0.901627	0.0300969	0.0944012	ruvX	NC_007432.1	2022631	2023050	-	420	protein_coding	Holliday junction resolvase RuvX && PF03652:Holliday junction resolvase	-	1523	4264	661.153	1189.93
SAK_RS03595	55.1064	102.911	-0.900318	0.0710296	0.180549	SAK_RS03595	NC_007432.1	653383	653901	+	519	protein_coding	ClbS/DfsB family four-helix bundle protein && PF08020:Protein of unknown function (DUF1706)	-	45	126	15.8087	28.4549
SAK_RS00320	2646.69	4928.2	-0.896858	0.0306877	0.0961082	SAK_RS00320	NC_007432.1	47331	48635	+	1305	protein_coding	LysM peptidoglycan-binding domain-containing protein && PF01476:LysM domain	LysM	2162	6033	302.062	541.848
SAK_RS09665	2368.8	4401.31	-0.893761	0.0313399	0.0971208	SAK_RS09665	NC_007432.1	1921678	1922508	-	831	protein_coding	endonuclease/exonuclease/phosphatase family protein && PF03372:Endonuclease/Exonuclease/phosphatase family	Exo_endo_phos	1935	5388	424.552	759.943
SAK_RS10460	6.1392	11.4204	-0.888591	0.312308	0.493125	SAK_RS10460	NC_007432.1	2073227	2073589	-	363	protein_coding	DUF1492 domain-containing protein && PF07374:Protein of unknown function (DUF1492)	-	5	14	2.51139	4.52039
SAK_RS08170	7926.55	14632.7	-0.884424	0.0325766	0.100352	SAK_RS08170	NC_007432.1	1610352	1610855	-	504	protein_coding	HD domain-containing protein && -	-	6475	17913	2342.4	4165.74
SAK_RS01205	104.074	191.951	-0.882729	0.0527194	0.146466	SAK_RS01205	NC_007432.1	208794	209510	-	717	protein_coding	class I SAM-dependent methyltransferase && PF08241:Methyltransferase domain	Methyltransf_11	85	235	21.6148	38.4152
SAK_RS04210	290.148	535.039	-0.882709	0.0394705	0.116885	SAK_RS04210	NC_007432.1	788259	788909	-	651	protein_coding	amino acid ABC transporter permease && PF00528:Binding-protein-dependent transport system inner membrane component	BPD_transp_1	237	655	66.3771	117.927
SAK_RS10935	95.5043	175.613	-0.878327	0.0557127	0.15273	SAK_RS10935	NC_007432.1	585311	585481	-	171	protein_coding	hypothetical protein && -	-	78	215	83.1667	147.366
SAK_RS02945	64.8999	119.249	-0.877044	0.0703277	0.179466	SAK_RS02945	NC_007432.1	535061	535291	+	231	protein_coding	DUF1797 family protein && PF08796:Protein of unknown function (DUF1797)	-	53	146	41.8326	74.079
SAK_RS04575	99.1768	180.514	-0.86363	0.0602624	0.160933	SAK_RS04575	NC_007432.1	864912	866780	+	1869	protein_coding	PTS beta-glucoside transporter subunit IIBCA && PF00367:phosphotransferase system, EIIB|PF02378:Phosphotransferase system, EIIC|PF00358:phosphoenolpyruvate-dependent sugar phosphotransferase system, EIIA 1	-	81	221	7.90181	13.8592
SAK_RS10205	1551.05	2821.48	-0.86318	0.0379827	0.112802	SAK_RS10205	NC_007432.1	2022288	2022605	-	318	protein_coding	DUF1292 domain-containing protein && PF06949:Protein of unknown function (DUF1292)	-	1267	3454	726.441	1273.06
SAK_RS05490	6030.31	10969	-0.863122	0.037014	0.110401	SAK_RS05490	NC_007432.1	1068707	1071337	-	2631	protein_coding	ABC transporter permease && PF12704:MacB-like periplasmic core domain|PF02687:FtsX-like permease family	-	4926	13428	341.369	598.198
SAK_RS00415	735.748	1336.39	-0.861008	0.0398355	0.117364	SAK_RS00415	NC_007432.1	66536	66916	+	381	protein_coding	membrane protein && -	-	601	1636	287.608	503.284
SAK_RS01810	100.401	182.148	-0.858938	0.0595731	0.159749	SAK_RS01810	NC_007432.1	312716	312940	+	225	protein_coding	DUF4059 family protein && PF13268:Protein of unknown function (DUF4059)	-	82	223	66.4481	116.165
SAK_RS07600	626.797	1134.63	-0.856084	0.0420425	0.121882	SAK_RS07600	NC_007432.1	1505352	1506278	+	927	protein_coding	glycosyltransferase family 2 protein && PF00535:Glycosyl transferase family 2	Glycos_transf_2	512	1389	100.703	175.621
SAK_RS06990	1252.35	2262.73	-0.853396	0.0405213	0.118637	SAK_RS06990	NC_007432.1	1373721	1375232	-	1512	protein_coding	helix-turn-helix domain-containing protein && PF08280:M protein trans-acting positive regulator (MGA) HTH domain|PF05043:Mga helix-turn-helix domain|PF08270:M protein trans-acting positive regulator (MGA) PRD domain	PRD_Mga	1023	2770	123.36	214.725
SAK_RS05250	2327.18	4196.28	-0.850513	0.040396	0.118438	SAK_RS05250	NC_007432.1	1018359	1019894	+	1536	protein_coding	ABC transporter ATP-binding protein && PF00005:ABC transporter	ABC_tran	1901	5137	225.653	391.988
SAK_RS08370	435.825	785.003	-0.848858	0.0452586	0.12957	dhaK	NC_007432.1	1652125	1653114	+	990	protein_coding	dihydroxyacetone kinase subunit DhaK && PF02733:Dak1 domain	-	356	961	65.5641	113.774
SAK_RS09850	12.2601	22.0399	-0.842966	0.29947	0.480967	SAK_RS09850	NC_007432.1	1950555	1950881	+	327	protein_coding	hypothetical protein && -	-	10	27	5.57575	9.67766
SAK_RS05135	238.733	428.028	-0.842145	0.0502898	0.14086	SAK_RS05135	NC_007432.1	993991	994455	+	465	protein_coding	GNAT family N-acetyltransferase && PF00583:Acetyltransferase (GNAT) family	Acetyltransf_1	195	524	76.4597	132.079
SAK_RS11110	82.0383	147.022	-0.841192	0.0723996	0.182278	SAK_RS11110	NC_007432.1	1520319	1520564	-	246	protein_coding	CPBP family intramembrane metalloprotease && PF02517:CAAX protease self-immunity	-	67	180	49.6582	85.7614
SAK_RS06370	2359	4219.15	-0.838758	0.0431965	0.124455	rpiA	NC_007432.1	1240353	1241024	-	672	protein_coding	ribose-5-phosphate isomerase RpiA && PF06026:Ribose 5-phosphate isomerase A (phosphoriboisomerase A)	Rib_5-P_isom_A	1927	5165	522.834	900.856
SAK_RS08675	1019.76	1822.44	-0.837605	0.0447586	0.128673	trxA	NC_007432.1	1714168	1714482	-	315	protein_coding	thioredoxin && PF00085:Thioredoxin	-	833	2231	482.154	830.125
SAK_RS08305	102.849	183.782	-0.837087	0.0655937	0.170758	SAK_RS08305	NC_007432.1	1638894	1639442	-	549	protein_coding	ECF-type riboflavin transporter substrate-binding protein && PF07155:ECF-type riboflavin transporter, S component	-	84	225	27.897	48.0358
SAK_RS00030	119.988	214.006	-0.834446	0.0645224	0.16882	pth	NC_007432.1	5672	6247	+	576	protein_coding	aminoacyl-tRNA hydrolase && PF01195:Peptidyl-tRNA hydrolase	-	98	262	31.0209	53.313
SAK_RS04770	658.625	1173.02	-0.83264	0.0470862	0.133508	birA	NC_007432.1	907541	908476	-	936	protein_coding	bifunctional biotin--[acetyl-CoA-carboxylase] ligase/biotin operon repressor BirA && PF02237:Biotin protein ligase C terminal domain|PF03099:Biotin/lipoate A/B protein ligase family|PF08279:HTH domain	HTH_11	538	1436	104.799	179.818
SAK_RS07985	339.115	602.839	-0.829887	0.0522083	0.145634	SAK_RS07985	NC_007432.1	1579647	1580123	-	477	protein_coding	methylated-DNA--[protein]-cysteine S-methyltransferase && PF01035:6-O-methylguanine DNA methyltransferase, DNA binding domain	DNA_binding_1	277	738	105.88	181.339
SAK_RS08250	328.098	582.418	-0.827814	0.0527929	0.146474	nrdR	NC_007432.1	1628274	1628753	-	480	protein_coding	transcriptional regulator NrdR && PF03477:ATP cone domain	-	268	713	101.799	174.102
SAK_RS11705	3241.64	5749.98	-0.826823	0.0459467	0.131358	SAK_RS11705	NC_007432.1	1425799	1426641	-	843	protein_coding	hypothetical protein && -	-	2648	7039	572.719	978.673
SAK_RS07050	2076.22	3681.65	-0.826374	0.0464776	0.132145	rpmA	NC_007432.1	1385383	1385676	-	294	protein_coding	50S ribosomal protein L27 && PF01016:Ribosomal L27 protein	-	1696	4507	1051.79	1796.78
SAK_RS09630	14.7084	26.1244	-0.826182	0.246018	0.428047	SAK_RS09630	NC_007432.1	1915327	1916361	-	1035	protein_coding	hypothetical protein && -	-	12	32	2.11394	3.6238
SAK_RS08395	144.471	255.667	-0.823224	0.0640756	0.167863	SAK_RS08395	NC_007432.1	1655635	1656348	-	714	protein_coding	MerR family transcriptional regulator && PF07739:TipAS antibiotic-recognition domain|PF13411:MerR HTH family regulatory protein	TipAS	118	313	30.1325	51.3808
SAK_RS07650	131.005	231.161	-0.818987	0.0680405	0.17558	rgg2	NC_007432.1	1516673	1517521	-	849	protein_coding	quorum-sensing system transcriptional regulator Rgg2 && PF12844:Helix-turn-helix domain	-	107	283	22.9788	39.0691
SAK_RS05625	75.9175	133.952	-0.818727	0.0883947	0.210014	SAK_RS05625	NC_007432.1	1099099	1099341	-	243	protein_coding	EsaB/YukD family protein && PF08817:WXG100 protein secretion system (Wss), protein YukD	-	62	164	46.5197	79.1028
SAK_RS08840	435.825	768.665	-0.818522	0.053864	0.14875	SAK_RS08840	NC_007432.1	1754036	1754725	-	690	protein_coding	ribulose-phosphate 3-epimerase && PF00834:Ribulose-phosphate 3 epimerase family	-	356	941	94.0702	159.843
SAK_RS04145	400.324	705.766	-0.817929	0.054166	0.149282	SAK_RS04145	NC_007432.1	771919	772965	+	1047	protein_coding	mannonate dehydratase && PF03786:D-mannonate dehydratase (UxuA)	UxuA	327	864	56.9446	96.7212
SAK_RS07060	3252.65	5731.19	-0.817207	0.0485002	0.136766	rplU	NC_007432.1	1386043	1386357	-	315	protein_coding	50S ribosomal protein L21 && PF00829:Ribosomal prokaryotic L21 protein	-	2657	7016	1537.91	2610.56
SAK_RS01125	3.69094	6.51894	-0.810876	0.588481	0.738558	SAK_RS01125	NC_007432.1	199114	199443	+	330	protein_coding	prepilin-type N-terminal cleavage/methylation domain-containing protein && PF13544:Type IV pilin N-term methylation site GFxxxE	-	3	8	1.65752	2.84139
SAK_RS06185	63.6757	111.08	-0.802219	0.092534	0.216229	SAK_RS06185	NC_007432.1	1206343	1206735	+	393	protein_coding	CidA/LrgA family protein && PF03788:LrgA family	-	52	136	24.1247	40.5603
SAK_RS05475	1022.21	1776.69	-0.797473	0.0559295	0.153121	SAK_RS05475	NC_007432.1	1065721	1066992	-	1272	protein_coding	DUF2130 domain-containing protein && PF09903:Uncharacterized protein conserved in bacteria (DUF2130)	-	835	2175	119.688	200.413
SAK_RS05455	778.594	1350.28	-0.794272	0.0576348	0.15634	SAK_RS05455	NC_007432.1	1062900	1063313	-	414	protein_coding	Spx/MgsR family RNA polymerase-binding regulatory protein && PF03960:ArsC family	-	636	1653	280.097	467.98
SAK_RS04540	186.093	322.651	-0.793759	0.0707899	0.1802	SAK_RS04540	NC_007432.1	858232	859041	+	810	protein_coding	Cof-type HAD-IIB family hydrolase && PF08282:haloacid dehalogenase-like hydrolase	Hydrolase_3	152	395	34.2145	57.1566
SAK_RS08110	1035.67	1787.31	-0.787191	0.0591082	0.159544	SAK_RS08110	NC_007432.1	1602407	1603129	-	723	protein_coding	rRNA pseudouridine synthase && PF01479:S4 domain|PF00849:RNA pseudouridylate synthase	S4	846	2188	213.345	354.702
SAK_RS05125	26.9503	46.5464	-0.787082	0.158477	0.321533	SAK_RS05125	NC_007432.1	990605	993223	+	2619	protein_coding	pneumococcal-type histidine triad protein && PF04270:Streptococcal histidine triad protein|PF12799:Leucine Rich repeats (2 copies)	-	22	57	1.53158	2.5509
SAK_RS08580	1156.86	1993.16	-0.78481	0.0595871	0.159749	SAK_RS08580	NC_007432.1	1695479	1696441	+	963	protein_coding	LacI family DNA-binding transcriptional regulator && PF00356:Bacterial regulatory proteins, lacI family|PF13377:Periplasmic binding protein-like domain	LacI	945	2440	178.919	296.974
SAK_RS02140	942.634	1623.12	-0.783963	0.0604196	0.161108	SAK_RS02140	NC_007432.1	379501	380493	+	993	protein_coding	acyltransferase family protein && PF01757:Acyltransferase family	-	770	1987	141.382	234.532
SAK_RS03560	107.746	185.416	-0.78281	0.0837156	0.20121	SAK_RS03560	NC_007432.1	644826	645281	-	456	protein_coding	YueI family protein && PF07997:Protein of unknown function (DUF1694)	-	88	227	35.1859	58.3466
SAK_RS04325	2909.88	4996	-0.779801	0.0597213	0.159902	SAK_RS04325	NC_007432.1	810935	811366	+	432	protein_coding	YtxH domain-containing protein && PF12732:YtxH-like protein	-	2377	6116	1003.22	1659.35
SAK_RS06375	859.39	1474.45	-0.77875	0.0624856	0.165163	SAK_RS06375	NC_007432.1	1241262	1241972	-	711	protein_coding	matrixin family metalloprotease && PF00413:Matrixin	-	702	1805	180.019	297.551
SAK_RS11275	148.144	254.033	-0.77779	0.0797884	0.195362	rpmG	NC_007432.1	1996977	1997129	-	153	protein_coding	50S ribosomal protein L33 && PF00471:Ribosomal protein L33	-	121	311	144.193	238.245
SAK_RS09055	1297.64	2224.34	-0.777456	0.061724	0.163737	rsgA	NC_007432.1	1791468	1792340	-	873	protein_coding	ribosome small subunit-dependent GTPase A && PF03193:Protein of unknown function, DUF258|PF16745:RsgA N-terminal domain	-	1060	2723	221.382	365.585
SAK_RS09310	561.915	962.265	-0.776022	0.0655684	0.170758	SAK_RS09310	NC_007432.1	1845611	1846075	-	465	protein_coding	CtsR family transcriptional regulator && PF05848:Firmicute transcriptional repressor of class III stress genes (CtsR)	CtsR	459	1178	179.974	296.925
SAK_RS02550	1581.65	2705.48	-0.77443	0.062329	0.16496	SAK_RS02550	NC_007432.1	455178	456020	-	843	protein_coding	aldo/keto reductase && PF00248:Aldo/keto reductase family	Aldo_ket_red	1292	3312	279.438	460.487
SAK_RS07570	2108.05	3599.96	-0.772057	0.0626612	0.165416	SAK_RS07570	NC_007432.1	1499232	1499810	-	579	protein_coding	LPXTG cell wall anchor domain-containing protein && -	-	1722	4407	542.258	892.111
SAK_RS06595	8.58754	14.6879	-0.770442	0.402639	0.587718	SAK_RS06595	NC_007432.1	1292358	1293463	+	1106	protein_coding	- && PF00665:Integrase core domain|PF13276:HTH-like domain|PF01527:Transposase	rve	7	18	1.15397	1.90753
SAK_RS07615	1930.54	3290.36	-0.769223	0.0637525	0.167442	rnr	NC_007432.1	1508349	1510754	-	2406	protein_coding	ribonuclease R && PF00773:RNB domain|PF00575:S1 RNA binding domain|PF08206:Ribonuclease B OB domain	RNB	1577	4028	119.505	196.222
SAK_RS09335	61811.1	105107	-0.765927	0.0633722	0.166867	ahpF	NC_007432.1	1849628	1851160	+	1533	protein_coding	alkyl hydroperoxide reductase subunit F && PF07992:Pyridine nucleotide-disulphide oxidoreductase|PF13192:Thioredoxin domain	Pyr_redox_2	50492	128670	6005.26	9837.61
SAK_RS07320	569.26	967.166	-0.764618	0.0691772	0.177626	SAK_RS07320	NC_007432.1	1439095	1439826	-	732	protein_coding	glycosyltransferase family 2 protein && PF00535:Glycosyl transferase family 2	Glycos_transf_2	465	1184	115.823	189.581
SAK_RS08065	11.0359	18.7724	-0.763441	0.312304	0.493125	SAK_RS08065	NC_007432.1	1593956	1594201	-	246	protein_coding	DUF2129 domain-containing protein && PF09902:Uncharacterized protein conserved in bacteria (DUF2129)	-	9	23	6.6705	10.9584
SAK_RS08010	783.491	1327.41	-0.760583	0.0690864	0.177614	rsmI	NC_007432.1	1584168	1585037	-	870	protein_coding	16S rRNA (cytidine(1402)-2'-O)-methyltransferase && PF00590:Tetrapyrrole (Corrin/Porphyrin) Methylases	-	640	1625	134.126	218.922
SAK_RS07980	329.322	557.094	-0.758326	0.075395	0.187461	SAK_RS07980	NC_007432.1	1579289	1579645	-	357	protein_coding	arsenate reductase family protein && PF03960:ArsC family	-	269	682	137.384	223.908
SAK_RS10715	195.887	330.82	-0.755862	0.0855551	0.204632	SAK_RS10715	NC_007432.1	2118176	2118868	-	693	protein_coding	DUF1275 domain-containing protein && PF06912:Protein of unknown function (DUF1275)	-	160	405	42.0957	68.4977
SAK_RS01100	5181.95	8748.73	-0.755572	0.0675424	0.174731	pbp1b	NC_007432.1	186394	188691	+	2298	protein_coding	penicillin-binding protein PBP1B && PF00912:Transglycosylase|PF00905:Penicillin binding protein transpeptidase domain	-	4233	10710	335.853	546.253
SAK_RS07535	4541.71	7658.2	-0.753763	0.0682807	0.17598	SAK_RS07535	NC_007432.1	1492576	1494759	+	2184	protein_coding	ABC transporter substrate-binding protein/permease && PF00497:Bacterial extracellular solute-binding proteins, family 3|PF00528:Binding-protein-dependent transport system inner membrane component	BPD_transp_1	3710	9375	309.722	503.122
SAK_RS11580	18.381	31.0256	-0.753507	0.270736	0.452065	SAK_RS11580	NC_007432.1	240015	240134	+	120	protein_coding	helix-turn-helix domain-containing protein && -	-	15	38	22.7909	37.1156
SAK_RS08205	419.911	707.4	-0.752367	0.0764108	0.189449	greA	NC_007432.1	1616433	1616915	-	483	protein_coding	transcription elongation factor GreA && PF03449:Transcription elongation factor, N-terminal|PF01272:Transcription elongation factor, GreA/GreB, C-term	-	343	866	129.479	210.148
SAK_RS06315	1025.88	1727.68	-0.751945	0.0713461	0.18058	SAK_RS06315	NC_007432.1	1230310	1231008	-	699	protein_coding	tyrosine-protein kinase && PF13614:AAA domain	-	838	2115	218.584	354.64
SAK_RS01870	2239.04	3770.69	-0.751936	0.0696656	0.178437	SAK_RS01870	NC_007432.1	325726	327333	+	1608	protein_coding	ribonuclease Y && PF01966:HD domain|PF12072:Domain of unknown function (DUF3552)|PF00013:KH domain	HD	1829	4616	207.386	336.461
SAK_RS07695	1178.9	1983.36	-0.75048	0.0714898	0.180647	ybeY	NC_007432.1	1523261	1523758	-	498	protein_coding	rRNA maturation RNase YbeY && PF02130:Uncharacterized protein family UPF0054	-	963	2428	352.572	571.444
SAK_RS06195	552.122	927.956	-0.749013	0.0752169	0.187461	SAK_RS06195	NC_007432.1	1207480	1208103	+	624	protein_coding	DUF3862 domain-containing protein && PF12978:Domain of Unknown Function with PDB structure (DUF3862)	-	451	1136	131.778	213.377
SAK_RS09185	225.267	377.382	-0.744251	0.0862276	0.205755	SAK_RS09185	NC_007432.1	1818672	1819661	-	990	protein_coding	amidohydrolase && PF04909:Amidohydrolase	Amidohydro_2	184	462	33.887	54.6967
SAK_RS08480	61.2273	102.094	-0.737153	0.130598	0.280028	SAK_RS08480	NC_007432.1	1670972	1671469	-	498	protein_coding	CBS domain-containing protein && -	-	50	125	18.3059	29.4195
SAK_RS11595	735.748	1226.12	-0.736771	0.0781346	0.192726	SAK_RS11595	NC_007432.1	452511	452794	-	284	protein_coding	DUF2316 family protein && PF10078:Uncharacterized protein conserved in bacteria (DUF2316)	-	601	1501	385.84	619.465
SAK_RS04220	427.256	711.484	-0.73566	0.0826262	0.199286	SAK_RS04220	NC_007432.1	789629	790429	-	801	protein_coding	transporter substrate-binding domain-containing protein && PF00497:Bacterial extracellular solute-binding proteins, family 3	-	349	871	79.4409	127.45
SAK_RS05010	28961.6	48144.2	-0.733223	0.0754434	0.187461	SAK_RS05010	NC_007432.1	963581	964549	+	969	protein_coding	thiamine pyrophosphate-dependent dehydrogenase E1 component subunit alpha && PF00676:Dehydrogenase E1 component	-	23658	58937	4451.49	7128.84
SAK_RS03350	4635.97	7701.5	-0.732261	0.0764394	0.189449	ftsX	NC_007432.1	603296	604225	+	930	protein_coding	permease-like cell division protein FtsX && PF02687:FtsX-like permease family	-	3787	9428	742.444	1188.2
SAK_RS03120	9.81171	16.3217	-0.731152	0.352653	0.534969	SAK_RS03120	NC_007432.1	560335	560604	+	270	protein_coding	hypothetical protein && -	-	8	20	5.40228	8.68202
SAK_RS03860	2445.92	4048.42	-0.726971	0.0792387	0.194521	SAK_RS03860	NC_007432.1	709169	709664	-	496	protein_coding	Hsp33 family molecular chaperone HslO && PF01430:Hsp33 protein	-	1998	4956	734.455	1171.13
SAK_RS07360	68.5724	113.53	-0.726946	0.129295	0.278679	rpsU	NC_007432.1	1447013	1447219	-	207	protein_coding	30S ribosomal protein S21 && PF01165:Ribosomal protein S21	-	56	139	49.3252	78.7044
SAK_RS08355	1134.83	1877.98	-0.726683	0.0809992	0.196866	SAK_RS08355	NC_007432.1	1649585	1650301	-	717	protein_coding	YebC/PmpR family DNA-binding transcriptional regulator && PF01709:Transcriptional regulator	-	927	2299	235.728	375.815
SAK_RS05540	1040.57	1721.96	-0.726653	0.08129	0.197214	ylqF	NC_007432.1	1080719	1081570	-	852	protein_coding	ribosome biogenesis GTPase YlqF && PF01926:50S ribosome-binding GTPase	-	850	2108	181.899	289.992
SAK_RS02890	6740.33	11147.1	-0.725771	0.0788246	0.193965	ftsA	NC_007432.1	522502	523875	+	1374	protein_coding	cell division protein FtsA && PF02491:SHS2 domain inserted in FTSA|PF14450:Cell division protein FtsA|PF11983:Domain of unknown function (DUF3484)	-	5506	13646	730.635	1164.05
SAK_RS05255	1530.24	2529.85	-0.725277	0.0807888	0.196691	SAK_RS05255	NC_007432.1	1019887	1020948	+	1062	protein_coding	ABC transporter permease && PF02653:Branched-chain amino acid transport system / permease component	BPD_transp_2	1250	3097	214.603	341.799
SAK_RS04565	9030.76	14888.4	-0.721264	0.0805504	0.196573	sodA	NC_007432.1	863122	863730	+	609	protein_coding	superoxide dismutase SodA && PF00081:Iron/manganese superoxide dismutases, alpha-hairpin domain|PF02777:Iron/manganese superoxide dismutases, C-terminal domain	-	7377	18226	2208.58	3507.75
SAK_RS04680	134.678	221.358	-0.716655	0.107777	0.241883	SAK_RS04680	NC_007432.1	889160	889978	+	819	protein_coding	glycosyltransferase family 8 protein && PF01501:Glycosyl transferase family 8	Glyco_transf_8	110	271	24.4884	38.7829
SAK_RS08845	527.638	866.691	-0.715913	0.0892217	0.21125	SAK_RS08845	NC_007432.1	1754737	1755840	-	1104	protein_coding	PTS fructose transporter subunit IIC && PF02378:Phosphotransferase system, EIIC	-	431	1061	71.1802	112.642
SAK_RS10980	15.9326	26.1244	-0.711623	0.305809	0.48661	SAK_RS10980	NC_007432.1	708939	709167	+	229	protein_coding	plasmid mobilization relaxosome protein MobC && PF05713:Bacterial mobilisation protein (MobC)	-	13	32	10.3504	16.3783
SAK_RS09780	15.9326	26.1244	-0.711623	0.305809	0.48661	SAK_RS09780	NC_007432.1	1940873	1941013	-	141	protein_coding	hypothetical protein && -	-	13	32	16.8103	26.6002
SAK_RS03555	159.161	260.568	-0.710992	0.109467	0.24488	SAK_RS03555	NC_007432.1	644328	644813	-	486	protein_coding	NUDIX domain-containing protein && PF00293:NUDIX domain	NUDIX	130	319	48.7706	76.9323
SAK_RS03185	2.46687	4.06817	-0.710509	1	1	SAK_RS03185	NC_007432.1	569231	570133	+	903	protein_coding	phage major capsid protein && -	-	2	5	0.403825	0.648988
SAK_RS09660	388.082	633.881	-0.707777	0.0966092	0.221879	SAK_RS09660	NC_007432.1	1920710	1921462	-	753	protein_coding	response regulator transcription factor && PF00072:Response regulator receiver domain|PF04397:LytTr DNA-binding domain	LytTR	317	776	76.7565	120.787
SAK_RS04625	306.063	498.279	-0.703038	0.101017	0.229705	SAK_RS04625	NC_007432.1	876506	877462	-	957	protein_coding	glutathione S-transferase family protein && PF13410:Glutathione S-transferase, C-terminal domain|PF13409:Glutathione S-transferase, N-terminal domain	-	250	610	47.6298	74.7089
SAK_RS05070	1396.8	2271.72	-0.701636	0.0913414	0.215037	hemW	NC_007432.1	976627	977757	+	1131	protein_coding	radical SAM family heme chaperone HemW && PF06969:HemN C-terminal domain|PF04055:Radical SAM superfamily	Radical_SAM	1141	2781	183.939	288.199
SAK_RS07365	137.126	222.992	-0.701286	0.120387	0.263044	SAK_RS07365	NC_007432.1	1447293	1447796	-	504	protein_coding	YkgJ family cysteine cluster protein && PF03692:Putative zinc- or iron-chelating domain	-	112	273	40.5171	63.4873
SAK_RS00755	228.939	371.663	-0.698912	0.108679	0.243381	SAK_RS00755	NC_007432.1	111689	112258	+	570	protein_coding	TIGR01440 family protein && PF04260:Protein of unknown function (DUF436)	-	187	455	59.8161	93.5602
SAK_RS10195	1959.92	3180.08	-0.698254	0.0921185	0.216229	SAK_RS10195	NC_007432.1	2020496	2022037	-	1542	protein_coding	membrane protein && -	-	1601	3893	189.303	295.906
SAK_RS03545	4621.28	7480.94	-0.694921	0.0925388	0.216229	ezrA	NC_007432.1	641848	643572	+	1725	protein_coding	septation ring formation regulator EzrA && PF06160:Septation ring formation regulator, EzrA	-	3775	9158	399.006	622.251
SAK_RS06080	1756.71	2834.55	-0.690226	0.0961242	0.221794	SAK_RS06080	NC_007432.1	1190410	1191693	+	1284	protein_coding	kinase && -	-	1435	3470	203.769	316.752
SAK_RS06475	389.306	628.163	-0.690164	0.103967	0.235635	SAK_RS06475	NC_007432.1	1264496	1265176	-	681	protein_coding	DnaD domain-containing protein && PF07261:Replication initiation and membrane attachment	-	318	769	85.1395	132.353
SAK_RS04155	197.111	317.75	-0.688749	0.116735	0.255915	SAK_RS04155	NC_007432.1	774081	774893	+	813	protein_coding	HAD-IA family hydrolase && PF13419:Haloacid dehalogenase-like hydrolase	-	161	389	36.1066	56.0807
SAK_RS09020	4224.65	6806.2	-0.688012	0.0958791	0.221794	rpsG	NC_007432.1	1785934	1786404	-	471	protein_coding	30S ribosomal protein S7 && PF00177:Ribosomal protein S7p/S5e	-	3451	8332	1335.9	2073.4
SAK_RS10415	3869.64	6232.75	-0.687664	0.0961314	0.221794	mprF	NC_007432.1	2063651	2066191	-	2541	protein_coding	bifunctional lysylphosphatidylglycerol flippase/synthetase MprF && PF03706:Lysylphosphatidylglycerol synthase TM region|PF09924:Uncharacterized conserved protein (DUF2156)	-	3161	7630	226.815	351.945
SAK_RS01855	1329.47	2136.12	-0.684116	0.0998143	0.227722	SAK_RS01855	NC_007432.1	322200	323354	+	1155	protein_coding	class I SAM-dependent RNA methyltransferase && PF01170:Putative RNA methylase family UPF0020|PF02926:THUMP domain	-	1086	2615	171.435	265.365
SAK_RS00340	72.2449	115.981	-0.682562	0.160201	0.322953	SAK_RS00340	NC_007432.1	51928	52758	+	831	protein_coding	carbohydrate ABC transporter permease && PF00528:Binding-protein-dependent transport system inner membrane component	BPD_transp_1	59	142	12.945	20.0282
SAK_RS07065	1732.23	2779	-0.681922	0.100198	0.228345	SAK_RS07065	NC_007432.1	1386547	1387725	-	1179	protein_coding	CapA family protein && PF09587:Bacterial capsule synthesis protein PGA_cap	-	1415	3402	218.823	338.201
SAK_RS05470	519.069	832.382	-0.681269	0.106456	0.239961	SAK_RS05470	NC_007432.1	1065277	1065708	-	432	protein_coding	GNAT family N-acetyltransferase && PF13508:Acetyltransferase (GNAT) domain	-	424	1019	178.951	276.468
SAK_RS07655	100.401	160.909	-0.680218	0.142147	0.294112	SAK_RS07655	NC_007432.1	1517738	1519330	+	1593	protein_coding	transglutaminase && PF01841:Transglutaminase-like superfamily	Transglut_core	82	197	9.38532	14.4946
SAK_RS01900	1660	2655.65	-0.677866	0.102323	0.232165	gmk	NC_007432.1	331680	332309	+	630	protein_coding	guanylate kinase && PF00625:Guanylate kinase	-	1356	3251	392.437	604.827
SAK_RS03615	390.531	622.444	-0.672446	0.113047	0.250717	SAK_RS03615	NC_007432.1	661088	662956	+	1869	protein_coding	ImmA/IrrE family metallo-endopeptidase && PF06114:Domain of unknown function (DUF955)	DUF955	319	762	31.1195	47.7859
SAK_RS07755	83.2625	132.319	-0.66798	0.15636	0.317793	SAK_RS07755	NC_007432.1	1533802	1534590	-	789	protein_coding	ABC transporter ATP-binding protein && PF00005:ABC transporter	ABC_tran	68	162	15.7139	24.0654
SAK_RS10175	2196.19	3483.96	-0.665716	0.107965	0.242044	SAK_RS10175	NC_007432.1	2016537	2017028	-	492	protein_coding	GNAT family N-acetyltransferase && PF13302:Acetyltransferase (GNAT) domain	-	1794	4265	664.827	1016.03
SAK_RS00760	217.922	345.523	-0.664861	0.124385	0.270922	SAK_RS00760	NC_007432.1	112295	113137	-	843	protein_coding	mechanosensitive ion channel family protein && PF00924:Mechanosensitive ion channel	-	178	423	38.4985	58.8122
SAK_RS04550	177.524	280.99	-0.662369	0.133165	0.284645	SAK_RS04550	NC_007432.1	860055	861047	-	993	protein_coding	alpha/beta hydrolase && PF07859:alpha/beta hydrolase fold	Abhydrolase_3	145	344	26.6238	40.6035
SAK_RS08805	10220.7	16145.5	-0.659646	0.109662	0.244922	SAK_RS08805	NC_007432.1	1743355	1744563	-	1209	protein_coding	NAD(P)/FAD-dependent oxidoreductase && PF07992:Pyridine nucleotide-disulphide oxidoreductase	Pyr_redox_2	8349	19765	1259.1	1916.13
SAK_RS07420	2933.14	4631.67	-0.659078	0.11101	0.24726	SAK_RS07420	NC_007432.1	1461216	1462586	+	1371	protein_coding	sugar ABC transporter permease && PF00528:Binding-protein-dependent transport system inner membrane component	BPD_transp_1	2396	5670	318.64	484.73
SAK_RS07120	1388.23	2186.76	-0.65553	0.114579	0.2533	rplT	NC_007432.1	1399557	1399916	-	360	protein_coding	50S ribosomal protein L20 && PF00453:Ribosomal protein L20	-	1134	2677	574.33	871.566
SAK_RS06655	71.0207	111.897	-0.655522	0.168787	0.333221	SAK_RS06655	NC_007432.1	1307631	1308866	+	1236	protein_coding	hypothetical protein && PF14253:Bacteriophage abortive infection AbiH	-	58	137	8.5558	12.9914
SAK_RS06470	153.041	240.963	-0.654745	0.144613	0.297132	SAK_RS06470	NC_007432.1	1263709	1264392	-	684	protein_coding	tRNA (adenine(22)-N(1))-methyltransferase TrmK && PF04816:tRNA (adenine(22)-N(1))-methyltransferase	-	125	295	33.32	50.5499
SAK_RS07140	1456.79	2290.51	-0.65286	0.115907	0.255417	SAK_RS07140	NC_007432.1	1401599	1402123	-	525	protein_coding	LysM peptidoglycan-binding domain-containing protein && -	-	1190	2804	413.275	625.998
SAK_RS11685	284.027	445.999	-0.65093	0.131801	0.282022	SAK_RS11685	NC_007432.1	1325887	1326210	-	324	protein_coding	HXXEE domain-containing protein && PF13787:Protein of unknown function with HXXEE motif	-	232	546	130.555	197.516
SAK_RS11715	135.902	213.189	-0.649398	0.143283	0.295575	SAK_RS11715	NC_007432.1	1758741	1758938	-	198	protein_coding	hypothetical protein && -	-	111	261	102.214	154.5
SAK_RS01630	227.715	356.96	-0.648429	0.135084	0.287558	SAK_RS01630	NC_007432.1	274846	275793	-	948	protein_coding	sigma factor regulator N-terminal domain-containing protein && PF13800:Sigma factor regulator N-terminal|PF13791:Sigma factor regulator C-terminal	-	186	437	35.773	54.0291
SAK_RS04335	329.322	515.434	-0.64622	0.130443	0.279984	SAK_RS04335	NC_007432.1	812022	812948	+	927	protein_coding	U32 family peptidase && PF01136:Peptidase family U32	-	269	631	52.9083	79.7818
SAK_RS03645	28.1745	44.0957	-0.645443	0.295898	0.476711	SAK_RS03645	NC_007432.1	668561	670846	+	2286	protein_coding	phage/plasmid primase%2C P4 family && PF08706:D5 N terminal like	-	23	54	1.83444	2.76867
SAK_RS06295	264.441	413.324	-0.644245	0.134426	0.286748	SAK_RS06295	NC_007432.1	1226719	1227930	-	1212	protein_coding	O-antigen ligase family protein && PF13425:O-antigen ligase like membrane protein	-	216	506	32.4939	48.9331
SAK_RS09770	41.6405	64.5177	-0.631194	0.228929	0.408985	SAK_RS09770	NC_007432.1	1939326	1940435	-	1110	protein_coding	FRG domain-containing protein && PF08867:FRG domain	-	34	79	5.58479	8.34178
SAK_RS10560	307.287	475.407	-0.629508	0.141838	0.294112	SAK_RS10560	NC_007432.1	2087212	2087499	-	288	protein_coding	Veg family protein && PF06257:Biofilm formation stimulator VEG	-	251	582	158.903	236.856
SAK_RS05335	2360.23	3648.97	-0.628554	0.128814	0.278223	SAK_RS05335	NC_007432.1	1037659	1038147	-	489	protein_coding	PASTA domain-containing protein && -	-	1928	4467	718.868	1070.68
SAK_RS04215	291.372	450.084	-0.627257	0.1432	0.295575	SAK_RS04215	NC_007432.1	788921	789616	-	696	protein_coding	amino acid ABC transporter permease && PF00528:Binding-protein-dependent transport system inner membrane component	BPD_transp_1	238	551	62.3475	92.7891
SAK_RS07105	986.704	1521.83	-0.625093	0.133705	0.285504	aroD	NC_007432.1	1395202	1395879	-	678	protein_coding	type I 3-dehydroquinate dehydratase && PF01487:Type I 3-dehydroquinase	-	806	1863	216.749	322.061
SAK_RS02940	21309.2	32849	-0.624371	0.129582	0.278716	SAK_RS02940	NC_007432.1	532502	534763	-	2262	protein_coding	ATP-dependent Clp protease ATP-binding subunit && PF10431:C-terminal, D2-small domain, of ClpB protein|PF07724:AAA domain (Cdc48 subfamily)|PF02151:UvrB/uvrC motif|PF00004:ATPase family associated with various cellular activities (AAA)	AAA	17407	40213	1403.08	2083.67
SAK_RS07800	701.471	1080.71	-0.623497	0.13685	0.289233	SAK_RS07800	NC_007432.1	1544162	1545067	+	906	protein_coding	LysR family transcriptional regulator && PF03466:LysR substrate binding domain|PF00126:Bacterial regulatory helix-turn-helix protein, lysR family	LysR_substrate	573	1323	115.313	171.154
SAK_RS07750	51.4339	79.2215	-0.622771	0.216759	0.391602	SAK_RS07750	NC_007432.1	1533135	1533815	-	681	protein_coding	dipeptide/oligopeptide/nickel ABC transporter ATP-binding protein && PF00005:ABC transporter	ABC_tran	42	97	11.2448	16.6947
SAK_RS09435	916.926	1411.55	-0.622378	0.135762	0.288408	SAK_RS09435	NC_007432.1	1873740	1874492	-	753	protein_coding	isoprenyl transferase && PF01255:Putative undecaprenyl diphosphate synthase	Prenyltransf	749	1728	181.359	268.97
SAK_RS05445	1249.9	1923.73	-0.622074	0.134572	0.286763	SAK_RS05445	NC_007432.1	1061872	1062636	-	765	protein_coding	inositol monophosphatase family protein && PF00459:Inositol monophosphatase family	-	1021	2355	243.341	360.814
SAK_RS04545	593.744	913.253	-0.621139	0.13873	0.291951	SAK_RS04545	NC_007432.1	859052	859996	+	945	protein_coding	LacI family DNA-binding transcriptional regulator && PF00532:Periplasmic binding proteins and sugar binding domain of LacI family|PF00356:Bacterial regulatory proteins, lacI family	LacI	485	1118	93.5753	138.664
SAK_RS07830	470.102	722.92	-0.620819	0.14298	0.29554	SAK_RS07830	NC_007432.1	1551359	1552162	+	804	protein_coding	peptidylprolyl isomerase && PF00160:Cyclophilin type peptidyl-prolyl cis-trans isomerase/CLD	Pro_isomerase	384	885	87.0816	129.015
SAK_RS07505	495.81	761.313	-0.618663	0.141722	0.294112	SAK_RS07505	NC_007432.1	1482334	1483341	-	1008	protein_coding	sugar transferase && -	-	405	932	73.2564	108.37
SAK_RS09400	1816.69	2787.98	-0.617895	0.136	0.288553	SAK_RS09400	NC_007432.1	1863159	1863773	-	615	protein_coding	nitroreductase family protein && PF00881:Nitroreductase family	Nitroreductase	1484	3413	439.957	650.452
SAK_RS02650	53.8822	82.489	-0.614023	0.21479	0.390819	SAK_RS02650	NC_007432.1	475340	476230	+	891	protein_coding	sugar ABC transporter permease && PF00528:Binding-protein-dependent transport system inner membrane component	BPD_transp_1	44	101	9.00381	13.2861
SAK_RS03540	4846.53	7413.96	-0.613288	0.137253	0.289493	gyrB	NC_007432.1	639802	641754	+	1953	protein_coding	DNA topoisomerase (ATP-hydrolyzing) subunit B && PF00986:DNA gyrase B subunit, carboxyl terminus|PF02518:Histidine kinase-, DNA gyrase B-, and HSP90-like ATPase|PF00204:DNA gyrase B|PF01751:Toprim domain	DNA_gyraseB	3959	9076	369.602	544.687
SAK_RS00845	1401.7	2140.2	-0.610555	0.141487	0.294112	SAK_RS00845	NC_007432.1	130514	131500	-	987	protein_coding	LacI family transcriptional regulator && PF00532:Periplasmic binding proteins and sugar binding domain of LacI family|PF00356:Bacterial regulatory proteins, lacI family	Peripla_BP_1	1145	2620	211.514	311.128
SAK_RS04460	1724.88	2631.96	-0.609629	0.141433	0.294112	SAK_RS04460	NC_007432.1	840186	841232	+	1047	protein_coding	D-alanine--D-alanine ligase && PF01820:D-ala D-ala ligase N-terminus|PF07478:D-ala D-ala ligase C-terminus	-	1409	3222	245.367	360.689
SAK_RS03340	5547.98	8441.59	-0.605548	0.142121	0.294112	prfB	NC_007432.1	601503	602601	+	1099	protein_coding	- && PF00472:RF-1 domain|PF03462:PCRF domain	-	4532	10334	751.871	1102.11
SAK_RS08800	13762.2	20928.4	-0.604747	0.14211	0.294112	SAK_RS08800	NC_007432.1	1741825	1743252	-	1428	protein_coding	cytochrome ubiquinol oxidase subunit I && PF01654:Cytochrome bd terminal oxidase subunit I	-	11242	25620	1435.38	2102.84
SAK_RS10605	430.928	654.303	-0.602466	0.153531	0.312968	SAK_RS10605	NC_007432.1	2097187	2097891	-	705	protein_coding	transglycosylase SLT domain-containing protein && PF01464:Transglycosylase SLT domain	-	352	801	91.0342	133.167
SAK_RS04355	1516.77	2300.31	-0.600811	0.147653	0.303078	SAK_RS04355	NC_007432.1	815502	816842	-	1341	protein_coding	Nramp family divalent metal transporter && PF01566:Natural resistance-associated macrophage protein	-	1239	2816	168.459	246.126
SAK_RS09230	26.9503	40.8282	-0.598578	0.304645	0.485505	SAK_RS09230	NC_007432.1	1827629	1828114	-	486	protein_coding	PTS sugar transporter subunit IIA && PF00359:Phosphoenolpyruvate-dependent sugar phosphotransferase system, EIIA 2	PTS_EIIA_2	22	50	8.25349	12.0584
SAK_RS02655	41.6405	62.884	-0.594271	0.26702	0.44836	SAK_RS02655	NC_007432.1	476244	477077	+	834	protein_coding	carbohydrate ABC transporter permease && PF00528:Binding-protein-dependent transport system inner membrane component	BPD_transp_1	34	77	7.433	10.8213
SAK_RS00045	358.702	539.123	-0.58778	0.166226	0.329739	SAK_RS00045	NC_007432.1	10291	10662	+	372	protein_coding	septum formation initiator family protein && PF04977:Septum formation initiator	-	293	660	143.607	207.948
SAK_RS07715	528.862	794.805	-0.587676	0.16271	0.325577	SAK_RS07715	NC_007432.1	1526843	1527829	-	987	protein_coding	PhoH family protein && PF02562:PhoH-like protein	-	432	973	79.8027	115.545
SAK_RS10180	4140.18	6213.96	-0.585816	0.155813	0.316993	SAK_RS10180	NC_007432.1	2017037	2017969	-	933	protein_coding	Gfo/Idh/MocA family oxidoreductase && PF01408:Oxidoreductase family, NAD-binding Rossmann fold	GFO_IDH_MocA	3382	7607	660.911	955.622
SAK_RS06530	654.953	981.87	-0.584116	0.163375	0.326276	SAK_RS06530	NC_007432.1	1276819	1280577	-	3759	protein_coding	pullulanase && PF00128:Alpha amylase, catalytic domain|PF03714:Bacterial pullanase-associated domain|PF04650:YSIRK type signal peptide|PF02922:Carbohydrate-binding module 48 (Isoamylase N-terminal domain)	YSIRK_signal	535	1202	25.9497	37.4789
SAK_RS07310	2027.25	3037.95	-0.583563	0.158719	0.321533	SAK_RS07310	NC_007432.1	1437019	1438752	-	1734	protein_coding	prealbumin-like fold domain-containing protein && -	-	1656	3719	174.125	251.38
SAK_RS03655	19.6052	29.3919	-0.583307	0.368668	0.552201	SAK_RS03655	NC_007432.1	671392	672768	+	1377	protein_coding	DEAD/DEAH box helicase && PF00176:SNF2 family N-terminal domain	SNF2_N	16	36	2.11854	3.06424
SAK_RS05635	1171.55	1751.37	-0.580044	0.163134	0.32611	esaA	NC_007432.1	1099807	1102824	-	3018	protein_coding	type VII secretion protein EsaA && -	-	957	2144	57.8154	83.2645
SAK_RS10135	3655.41	5463.25	-0.579724	0.160304	0.322953	groES	NC_007432.1	2009267	2009551	-	285	protein_coding	co-chaperone GroES && PF00166:Chaperonin 10 Kd subunit	-	2986	6688	1910.28	2750.46
SAK_RS11600	4.91506	7.33585	-0.574499	0.797614	0.88286	SAK_RS11600	NC_007432.1	551640	551717	+	78	protein_coding	phage antirepressor Ant && -	-	4	9	9.35011	13.5239
SAK_RS07145	4.91506	7.33585	-0.574499	0.797614	0.88286	SAK_RS07145	NC_007432.1	1402169	1402366	+	198	protein_coding	ferredoxin && PF13459:4Fe-4S single cluster domain	-	4	9	3.68337	5.3276
SAK_RS05145	5141.56	7647.58	-0.572796	0.164909	0.328536	SAK_RS05145	NC_007432.1	995041	997833	+	2793	protein_coding	cation-transporting P-type ATPase && PF00690:Cation transporter/ATPase, N-terminus|PF00122:E1-E2 ATPase|PF13246:Cation transport ATPase (P-type)|PF00702:haloacid dehalogenase-like hydrolase|PF00689:Cation transporting ATPase, C-terminus	E1-E2_ATPase	4200	9362	274.176	392.873
SAK_RS09190	408.893	607.741	-0.571693	0.177122	0.343123	SAK_RS09190	NC_007432.1	1819683	1821134	-	1452	protein_coding	PTS galactitol transporter subunit IIC && PF03611:PTS system sugar-specific permease component	-	334	744	41.9402	60.0566
SAK_RS04080	645.159	958.181	-0.570618	0.173987	0.339805	SAK_RS04080	NC_007432.1	757945	758583	-	639	protein_coding	VTT domain-containing protein && PF09335:SNARE associated Golgi protein	-	527	1173	150.37	215.155
SAK_RS06035	151.816	225.443	-0.570328	0.197857	0.369107	SAK_RS06035	NC_007432.1	1183219	1184106	+	888	protein_coding	polysaccharide deacetylase family protein && PF01522:Polysaccharide deacetylase	Polysacc_deac_1	124	276	25.4601	36.4293
SAK_RS10535	127.333	188.683	-0.567238	0.212236	0.387879	SAK_RS10535	NC_007432.1	2082243	2082857	+	615	protein_coding	helix-turn-helix domain-containing protein && PF01381:Helix-turn-helix	HTH_3	104	231	30.8325	44.0242
SAK_RS08610	22.0535	32.6594	-0.565783	0.352499	0.534969	SAK_RS08610	NC_007432.1	1700064	1700504	-	441	protein_coding	hypothetical protein && -	-	18	40	7.44192	10.631
SAK_RS09885	84.4867	124.967	-0.564566	0.236945	0.418245	SAK_RS09885	NC_007432.1	1955121	1955522	-	402	protein_coding	hypothetical protein && -	-	69	153	31.2949	44.6087
SAK_RS06465	358.702	530.137	-0.563538	0.184469	0.351102	SAK_RS06465	NC_007432.1	1262931	1263719	-	789	protein_coding	Nif3-like dinuclear metal center hexameric protein && PF01784:NIF3 (NGG1p interacting factor 3)	-	293	649	67.7083	96.41
SAK_RS09775	11.0359	16.3217	-0.563208	0.536893	0.699015	SAK_RS09775	NC_007432.1	1940575	1940784	-	210	protein_coding	hypothetical protein && -	-	9	20	7.81402	11.1626
SAK_RS02540	891.218	1316.79	-0.563157	0.177746	0.343687	SAK_RS02540	NC_007432.1	453627	454016	-	390	protein_coding	MerR family transcriptional regulator && PF13411:MerR HTH family regulatory protein	-	728	1612	340.344	484.457
SAK_RS06335	777.37	1147.7	-0.562048	0.179279	0.344805	SAK_RS06335	NC_007432.1	1234103	1235026	+	924	protein_coding	LysR family transcriptional regulator && PF00126:Bacterial regulatory helix-turn-helix protein, lysR family|PF03466:LysR substrate binding domain	HTH_1	635	1405	125.301	178.221
SAK_RS08475	151.816	223.809	-0.559841	0.208321	0.383437	SAK_RS08475	NC_007432.1	1670131	1670961	-	831	protein_coding	kinase/pyrophosphorylase && PF03618:Kinase/pyrophosphorylase	DUF299	124	274	27.2064	38.6459
SAK_RS04260	1344.16	1976.01	-0.55587	0.180738	0.345913	SAK_RS04260	NC_007432.1	799272	800069	+	798	protein_coding	Cof-type HAD-IIB family hydrolase && PF08282:haloacid dehalogenase-like hydrolase	Hydrolase_3	1098	2419	250.871	355.294
SAK_RS03445	334.219	490.927	-0.554675	0.196044	0.366385	SAK_RS03445	NC_007432.1	624440	624883	+	444	protein_coding	flavodoxin && PF00258:Flavodoxin	-	273	601	112.106	158.652
SAK_RS09815	213.025	312.848	-0.554372	0.201993	0.375467	SAK_RS09815	NC_007432.1	1945603	1946553	-	951	protein_coding	WYL domain-containing protein && PF13280:WYL domain|PF08279:HTH domain	HTH_11	174	383	33.3595	47.2033
SAK_RS00335	73.4691	107.812	-0.553117	0.255392	0.439217	SAK_RS00335	NC_007432.1	51031	51918	+	888	protein_coding	sugar ABC transporter permease && PF00528:Binding-protein-dependent transport system inner membrane component	BPD_transp_1	60	132	12.3194	17.4227
SAK_RS01835	10149.7	14891.6	-0.553071	0.179325	0.344805	pbp1a	NC_007432.1	317852	320098	-	2247	protein_coding	penicillin-binding protein PBP1A && PF00912:Transglycosylase|PF00905:Penicillin binding protein transpeptidase domain	-	8291	18230	672.752	950.907
SAK_RS07425	2017.46	2953.81	-0.55003	0.183954	0.350468	SAK_RS07425	NC_007432.1	1462586	1463422	+	837	protein_coding	sugar ABC transporter permease && PF00528:Binding-protein-dependent transport system inner membrane component	BPD_transp_1	1648	3616	358.99	506.358
SAK_RS06560	1057.71	1545.51	-0.547136	0.188808	0.357059	uvrC	NC_007432.1	1286225	1288006	-	1782	protein_coding	excinuclease ABC subunit UvrC && PF02151:UvrB/uvrC motif|PF01541:GIY-YIG catalytic domain|PF08459:UvrC Helix-hairpin-helix N-terminal	GIY-YIG	864	1892	88.401	124.442
SAK_RS09920	247.302	361.044	-0.545846	0.209916	0.384319	SAK_RS09920	NC_007432.1	1960419	1961027	-	609	protein_coding	DUF2812 domain-containing protein && PF11193:Protein of unknown function (DUF2812)	-	202	442	60.4763	85.0667
SAK_RS10425	1617.15	2358.31	-0.544286	0.189259	0.357258	SAK_RS10425	NC_007432.1	2067052	2067408	-	357	protein_coding	DUF1304 domain-containing protein && PF06993:Protein of unknown function (DUF1304)	-	1321	2887	674.661	947.836
SAK_RS04360	931.616	1356.82	-0.542404	0.193384	0.362726	ribD	NC_007432.1	817571	818680	+	1110	protein_coding	bifunctional diaminohydroxyphosphoribosylaminopyrimidine deaminase/5-amino-6-(5-phosphoribosylamino)uracil reductase RibD && PF00383:Cytidine and deoxycytidylate deaminase zinc-binding region|PF01872:RibD C-terminal domain	RibD_C	761	1661	125.001	175.388
SAK_RS02735	1076.07	1566.75	-0.541996	0.192897	0.362142	SAK_RS02735	NC_007432.1	492838	493740	+	903	protein_coding	magnesium transporter CorA family protein && PF01544:CorA-like Mg2+ transporter protein	-	879	1918	177.481	248.952
SAK_RS06300	202.008	294.06	-0.541637	0.215009	0.390874	SAK_RS06300	NC_007432.1	1227954	1228436	-	483	protein_coding	multidrug MFS transporter && PF04101:Glycosyltransferase family 28 C-terminal domain	-	165	360	62.2856	87.3594
SAK_RS05015	27450.9	39924.8	-0.540431	0.189058	0.357205	SAK_RS05015	NC_007432.1	964624	965622	+	999	protein_coding	alpha-ketoacid dehydrogenase subunit beta && PF02779:Transketolase, pyrimidine binding domain|PF02780:Transketolase, C-terminal domain	-	22424	48875	4092.59	5734.24
SAK_RS07170	61.2273	89.0241	-0.539807	0.290985	0.471738	SAK_RS07170	NC_007432.1	1407596	1408390	+	795	protein_coding	ABC transporter ATP-binding protein && PF00005:ABC transporter	ABC_tran	50	109	11.4671	16.0699
SAK_RS01210	28.1745	40.8282	-0.534731	0.349386	0.532189	SAK_RS01210	NC_007432.1	209591	209986	+	396	protein_coding	single-stranded DNA-binding protein && PF00436:Single-strand binding protein family	-	23	50	10.5897	14.7989
SAK_RS10600	1311.11	1897.59	-0.533369	0.199102	0.370889	sdaAA	NC_007432.1	2096180	2097052	+	873	protein_coding	L-serine ammonia-lyase%2C iron-sulfur-dependent%2C subunit alpha && PF03313:Serine dehydratase alpha chain	-	1071	2323	223.68	311.881
SAK_RS02385	308.511	445.999	-0.53168	0.216124	0.391602	SAK_RS02385	NC_007432.1	422216	423259	+	1044	protein_coding	BMP family protein && PF02608:Basic membrane protein	-	252	546	44.01	61.298
SAK_RS01435	66.124	95.5591	-0.531034	0.267921	0.449142	SAK_RS01435	NC_007432.1	250649	251056	+	408	protein_coding	hypothetical protein && -	-	54	117	24.1315	33.6109
SAK_RS04150	429.704	620.811	-0.530781	0.210353	0.384778	SAK_RS04150	NC_007432.1	773089	773928	+	840	protein_coding	SDR family oxidoreductase && PF00106:short chain dehydrogenase	adh_short	351	760	76.1867	106.045
SAK_RS06380	763.904	1102.77	-0.52965	0.205062	0.379806	SAK_RS06380	NC_007432.1	1242062	1242850	-	789	protein_coding	esterase family protein && PF00756:Putative esterase	-	624	1350	144.198	200.545
SAK_RS06430	843.476	1217.13	-0.529052	0.204867	0.379785	SAK_RS06430	NC_007432.1	1254596	1255057	-	462	protein_coding	NUDIX hydrolase && PF00293:NUDIX domain	NUDIX	689	1490	271.912	378.006
SAK_RS02670	94.2801	135.586	-0.524062	0.266332	0.448297	galT	NC_007432.1	480560	482044	+	1485	protein_coding	UDP-glucose--hexose-1-phosphate uridylyltransferase && PF02744:Galactose-1-phosphate uridyl transferase, C-terminal domain|PF01087:Galactose-1-phosphate uridyl transferase, N-terminal domain	-	77	166	9.454	13.102
SAK_RS04945	71.0207	102.094	-0.523426	0.279696	0.460648	SAK_RS04945	NC_007432.1	943975	944205	+	231	protein_coding	DUF1146 family protein && PF06612:Protein of unknown function (DUF1146)	-	58	125	45.7791	63.4238
SAK_RS02535	1199.71	1724.41	-0.523408	0.208024	0.383437	SAK_RS02535	NC_007432.1	453222	453617	-	396	protein_coding	cupin domain-containing protein && PF07883:Cupin domain	Cupin_2	980	2111	451.213	624.809
SAK_RS02195	1412.72	2029.92	-0.522944	0.207682	0.383285	SAK_RS02195	NC_007432.1	388920	390227	+	1308	protein_coding	LCP family protein && PF03816:Cell envelope-related transcriptional attenuator domain	-	1154	2485	160.86	222.676
SAK_RS04465	1181.35	1695.82	-0.52154	0.209726	0.384311	SAK_RS04465	NC_007432.1	841379	842746	+	1368	protein_coding	UDP-N-acetylmuramoyl-tripeptide--D-alanyl-D-alanine ligase && PF02875:Mur ligase family, glutamate ligase domain|PF08245:Mur ligase middle domain	-	965	2076	128.615	177.867
SAK_RS09385	1480.05	2123.86	-0.521041	0.209147	0.384256	SAK_RS09385	NC_007432.1	1860646	1861647	-	1002	protein_coding	LacI family DNA-binding transcriptional regulator && PF00356:Bacterial regulatory proteins, lacI family|PF00532:Periplasmic binding proteins and sugar binding domain of LacI family	Peripla_BP_1	1209	2600	219.993	304.131
SAK_RS03960	89.3834	128.234	-0.520577	0.267688	0.449115	fabZ	NC_007432.1	729982	730458	+	477	protein_coding	3-hydroxyacyl-ACP dehydratase FabZ && PF07977:FabA-like domain	-	73	157	27.9033	38.5776
SAK_RS10730	498.258	714.752	-0.520526	0.218503	0.393078	SAK_RS10730	NC_007432.1	2121791	2124370	+	2580	protein_coding	YfhO family protein && PF09586:Bacterial membrane protein YfhO	-	407	875	28.7624	39.7505
SAK_RS06625	15.9326	22.8568	-0.519939	0.472815	0.651579	lmb	NC_007432.1	1297778	1298698	-	921	protein_coding	metal ABC transporter substrate-binding lipoprotein/laminin-binding adhesin Lmb && PF01297:Zinc-uptake complex component A periplasmic	-	13	28	2.57356	3.5633
SAK_RS10725	4305.44	6173.12	-0.519835	0.207552	0.383285	SAK_RS10725	NC_007432.1	2120049	2121668	+	1620	protein_coding	ATP-binding cassette domain-containing protein && PF12848:ABC transporter|PF00005:ABC transporter	ABC_tran	3517	7557	395.83	546.75
SAK_RS00790	66.124	94.7422	-0.518666	0.282321	0.462773	SAK_RS00790	NC_007432.1	118448	118894	+	447	protein_coding	dUTP diphosphatase && PF00692:dUTPase	-	54	116	22.0261	30.4162
SAK_RS08905	250.975	359.41	-0.518047	0.228407	0.408405	SAK_RS08905	NC_007432.1	1763152	1763562	-	411	protein_coding	GNAT family N-acetyltransferase && PF13302:Acetyltransferase (GNAT) domain	-	205	440	90.9417	125.477
SAK_RS06130	9691.81	13870.5	-0.517185	0.209093	0.384256	SAK_RS06130	NC_007432.1	1196121	1196318	-	198	protein_coding	CsbD family protein && PF05532:CsbD-like	-	7917	16980	7290.32	10051.4
SAK_RS05075	888.77	1271.04	-0.51612	0.216303	0.391602	SAK_RS05075	NC_007432.1	977761	978498	+	738	protein_coding	thioesterase && PF01643:Acyl-ACP thioesterase	-	726	1556	179.362	247.12
SAK_RS02130	291.372	416.592	-0.515733	0.230937	0.410722	SAK_RS02130	NC_007432.1	377180	377812	+	633	protein_coding	hypothetical protein && -	-	238	510	68.5527	94.4324
SAK_RS07805	8.58754	12.2373	-0.50979	0.716116	0.828322	SAK_RS07805	NC_007432.1	1545128	1545481	+	354	protein_coding	DUF3397 domain-containing protein && PF11877:Protein of unknown function (DUF3397)	-	7	15	3.60534	4.96641
SAK_RS02545	2204.76	3126.17	-0.503772	0.223245	0.400214	SAK_RS02545	NC_007432.1	454032	455068	-	1037	protein_coding	zinc-dependent alcohol dehydrogenase family protein && PF08240:Alcohol dehydrogenase GroES-like domain|PF00107:Zinc-binding dehydrogenase	ADH_zinc_N	1801	3827	316.655	432.548
SAK_RS04450	1531.46	2170.43	-0.503062	0.22512	0.403227	pbp2b	NC_007432.1	837389	839434	+	2046	protein_coding	penicillin-binding protein PBP2B && PF03717:Penicillin-binding Protein dimerisation domain|PF00905:Penicillin binding protein transpeptidase domain	-	1251	2657	111.481	152.209
SAK_RS08920	133.454	188.683	-0.499557	0.270758	0.452065	SAK_RS08920	NC_007432.1	1766212	1766937	-	726	protein_coding	MerR family transcriptional regulator && PF13411:MerR HTH family regulatory protein	-	109	231	27.3742	37.2932
SAK_RS00975	965.893	1364.99	-0.498941	0.231292	0.410722	mecA	NC_007432.1	158826	159581	+	756	protein_coding	adaptor protein MecA && PF05389:Negative regulator of genetic competence (MecA)	-	789	1671	190.286	259.065
SAK_RS07930	9.81171	13.871	-0.49858	0.616742	0.755347	SAK_RS07930	NC_007432.1	1567338	1568783	-	1446	protein_coding	CotH kinase family protein && PF08757:CotH protein	-	8	17	1.00873	1.37796
SAK_RS03935	550.898	777.651	-0.497323	0.236852	0.418245	SAK_RS03935	NC_007432.1	726418	727203	+	786	protein_coding	ABC transporter permease && PF06182:ABC-2 family transporter protein	-	450	952	104.386	141.961
SAK_RS07215	224.043	316.116	-0.49664	0.253536	0.437444	SAK_RS07215	NC_007432.1	1416108	1417043	-	936	protein_coding	TIGR01212 family radical SAM protein && PF16199:Radical_SAM C-terminal domain|PF04055:Radical SAM superfamily	Radical_SAM	183	387	35.6473	48.4607
SAK_RS00025	1838.73	2592.75	-0.495769	0.231226	0.410722	ychF	NC_007432.1	4473	5588	+	1116	protein_coding	redox-regulated ATPase YchF && PF06071:Protein of unknown function (DUF933)|PF01926:50S ribosome-binding GTPase	-	1502	3174	245.39	333.347
SAK_RS01725	3622.35	5102.19	-0.494188	0.231042	0.410722	SAK_RS01725	NC_007432.1	292369	293706	+	1338	protein_coding	NAD(P)/FAD-dependent oxidoreductase && PF07992:Pyridine nucleotide-disulphide oxidoreductase	Pyr_redox_2	2959	6246	403.218	547.142
SAK_RS07770	132.23	186.232	-0.493995	0.275608	0.455745	nikA	NC_007432.1	1536315	1537931	-	1617	protein_coding	nickel ABC transporter substrate-binding protein && PF00496:Bacterial extracellular solute-binding proteins, family 5 Middle	-	108	228	12.1777	16.5264
SAK_RS01445	188.542	265.469	-0.493617	0.26159	0.445955	SAK_RS01445	NC_007432.1	251589	252269	+	681	protein_coding	hypothetical protein && -	-	154	325	41.2311	55.9359
SAK_RS08935	1373.54	1932.71	-0.49272	0.23525	0.416677	SAK_RS08935	NC_007432.1	1768366	1769538	+	1173	protein_coding	NAD(P)/FAD-dependent oxidoreductase && PF03486:HI0933-like protein	-	1122	2366	174.4	236.413
SAK_RS02190	444.394	624.895	-0.491755	0.246757	0.428533	SAK_RS02190	NC_007432.1	388351	388911	+	561	protein_coding	GNAT family N-acetyltransferase && PF00583:Acetyltransferase (GNAT) family	Acetyltransf_1	363	765	117.976	159.828
SAK_RS02665	79.59	111.897	-0.491403	0.309082	0.490686	SAK_RS02665	NC_007432.1	479378	480550	+	1173	protein_coding	galactokinase && PF08544:GHMP kinases C terminal|PF00288:GHMP kinases N terminal domain|PF10509:Galactokinase galactose-binding signature	GHMP_kinases	65	137	10.1034	13.6892
SAK_RS03720	1029.55	1445.86	-0.489902	0.239456	0.421598	SAK_RS03720	NC_007432.1	681847	682119	+	273	protein_coding	hypothetical protein && -	-	841	1770	561.674	759.915
SAK_RS00280	11.0359	15.5048	-0.489772	0.536893	0.699015	SAK_RS00280	NC_007432.1	35710	36417	+	708	protein_coding	phosphoribosylaminoimidazolesuccinocarboxamide synthase && PF01259:SAICAR synthetase	-	9	19	2.31772	3.14539
SAK_RS03715	745.542	1045.59	-0.487941	0.243667	0.426468	SAK_RS03715	NC_007432.1	681525	681830	+	306	protein_coding	type II toxin-antitoxin system RelE/ParE family toxin && PF05016:ParE toxin of type II toxin-antitoxin system, parDE	Plasmid_stabil	609	1280	362.867	490.279
SAK_RS04385	248.526	347.974	-0.48555	0.264235	0.445955	SAK_RS04385	NC_007432.1	822747	823649	+	903	protein_coding	HAD family hydrolase && PF13419:Haloacid dehalogenase-like hydrolase	-	203	426	40.9883	55.2938
SAK_RS04255	2316.16	3241.35	-0.484858	0.240924	0.423461	smc	NC_007432.1	795642	799181	+	3540	protein_coding	chromosome segregation protein SMC && PF02463:RecF/RecN/SMC N terminal domain|PF06470:SMC proteins Flexible Hinge Domain	SMC_N	1892	3968	97.4471	131.378
SAK_RS07055	2324.73	3251.15	-0.483886	0.241855	0.424461	SAK_RS07055	NC_007432.1	1385698	1386036	-	339	protein_coding	ribosomal-processing cysteine protease Prp && PF04327:Cysteine peptidase C108, N-terminal of ribosomal L27	-	1899	3980	1021.35	1376.06
SAK_RS02335	128.557	179.697	-0.483103	0.288116	0.468925	SAK_RS02335	NC_007432.1	414492	415232	-	741	protein_coding	DUF975 family protein && PF06161:Protein of unknown function (DUF975)	-	105	220	25.8358	34.7984
SAK_RS06310	1001.39	1399.29	-0.482682	0.246624	0.428533	SAK_RS06310	NC_007432.1	1228909	1230297	-	1389	protein_coding	sugar transferase && PF02397:Bacterial sugar transferase	-	818	1713	107.375	144.547
SAK_RS06425	2005.22	2801.87	-0.482628	0.243514	0.426468	SAK_RS06425	NC_007432.1	1253314	1254504	-	1191	protein_coding	AI-2E family transporter && PF01594:Domain of unknown function DUF20	-	1638	3430	250.757	337.549
SAK_RS07915	124.885	173.979	-0.478265	0.293116	0.473336	SAK_RS07915	NC_007432.1	1562880	1563380	-	501	protein_coding	GNAT family N-acetyltransferase && PF00583:Acetyltransferase (GNAT) family	Acetyltransf_1	102	213	37.1205	49.8306
SAK_RS01370	488.465	680.443	-0.478205	0.257593	0.44223	SAK_RS01370	NC_007432.1	242569	243120	-	552	protein_coding	helix-turn-helix domain-containing protein && PF01381:Helix-turn-helix	HTH_3	399	833	131.791	176.873
SAK_RS10555	9374.75	13056.1	-0.477873	0.245668	0.428047	rpsD	NC_007432.1	2086271	2086882	-	612	protein_coding	30S ribosomal protein S4 && PF00163:Ribosomal protein S4/S9 N-terminal domain|PF01479:S4 domain	S4	7658	15983	2281.47	3060.99
SAK_RS08980	127.333	177.247	-0.4771	0.293546	0.473661	SAK_RS08980	NC_007432.1	1776787	1777296	-	510	protein_coding	CHAP domain-containing protein && PF05257:CHAP domain	-	104	217	37.1804	49.8705
SAK_RS08985	10232.9	14238.1	-0.476545	0.24692	0.428533	glnA	NC_007432.1	1777444	1778790	-	1347	protein_coding	type I glutamate--ammonia ligase && PF03951:Glutamine synthetase, beta-Grasp domain|PF00120:Glutamine synthetase, catalytic domain	-	8359	17430	1131.46	1516.65
SAK_RS00565	3720.29	5175.71	-0.476342	0.248221	0.429708	rpsM	NC_007432.1	88180	88545	+	366	protein_coding	30S ribosomal protein S13 && PF00416:Ribosomal protein S13/S18	-	3039	6336	1513.91	2029.03
SAK_RS02680	57.5548	80.0384	-0.475638	0.356938	0.538558	SAK_RS02680	NC_007432.1	483167	484036	+	870	protein_coding	galactose mutarotase && PF01263:Aldose 1-epimerase	Aldose_epim	47	98	9.84985	13.2027
SAK_RS07205	1209.5	1678.67	-0.472894	0.255239	0.439217	SAK_RS07205	NC_007432.1	1414035	1415369	-	1335	protein_coding	hemolysin family protein && PF03471:Transporter associated domain|PF01595:Domain of unknown function DUF21	-	988	2055	134.936	180.42
SAK_RS02610	14.7084	20.4062	-0.471921	0.52678	0.692198	SAK_RS02610	NC_007432.1	467916	468194	+	279	protein_coding	PTS sugar transporter subunit IIB && PF02302:PTS system, Lactose/Cellobiose specific IIB subunit	PTS_IIB	12	25	7.84202	10.5024
SAK_RS04745	576.605	799.707	-0.471876	0.262135	0.445955	SAK_RS04745	NC_007432.1	903173	904255	-	1083	protein_coding	DEAD/DEAH box helicase && PF00271:Helicase conserved C-terminal domain|PF00270:DEAD/DEAH box helicase	DEAD	471	979	79.2946	105.952
SAK_RS05290	1530.24	2120.6	-0.47071	0.256325	0.440419	SAK_RS05290	NC_007432.1	1028621	1029583	+	963	protein_coding	DUF1002 domain-containing protein && PF06207:Protein of unknown function (DUF1002)	-	1250	2596	236.665	315.961
SAK_RS10640	451.739	625.712	-0.469994	0.266693	0.448301	SAK_RS10640	NC_007432.1	2103146	2104390	-	1245	protein_coding	insulinase family protein && PF05193:Peptidase M16 inactive domain	-	369	766	54.0391	72.113
SAK_RS09200	433.377	598.755	-0.466331	0.27239	0.45369	SAK_RS09200	NC_007432.1	1822207	1823226	-	1020	protein_coding	hypothetical protein && -	-	354	733	63.2782	84.2283
SAK_RS08645	1846.08	2550.27	-0.466187	0.260192	0.445438	SAK_RS08645	NC_007432.1	1708946	1709890	-	945	protein_coding	magnesium transporter CorA family protein && PF01544:CorA-like Mg2+ transporter protein	-	1508	3122	290.952	387.218
SAK_RS02170	378.289	521.152	-0.462201	0.277585	0.458281	SAK_RS02170	NC_007432.1	384996	385580	+	585	protein_coding	hypothetical protein && -	-	309	638	96.3061	127.826
SAK_RS02295	198.335	272.821	-0.459991	0.29815	0.479219	SAK_RS02295	NC_007432.1	405695	406309	+	615	protein_coding	trimeric intracellular cation channel family protein && PF03458:UPF0126 domain	-	162	334	48.0276	63.654
SAK_RS08595	2581.8	3548.5	-0.458826	0.266768	0.448301	efp	NC_007432.1	1697433	1697993	-	561	protein_coding	elongation factor P && PF08207:Elongation factor P (EF-P) KOW-like domain|PF09285:Elongation factor P, C-terminal|PF01132:Elongation factor P (EF-P) OB domain	-	2109	4344	685.433	907.573
SAK_RS09260	143.247	196.852	-0.458568	0.313884	0.493382	SAK_RS09260	NC_007432.1	1833029	1834051	-	1023	protein_coding	PTS sugar transporter subunit IIC && PF13303:Phosphotransferase system, EIIC	-	117	241	20.8527	27.6119
SAK_RS11630	20.8294	28.575	-0.455901	0.485255	0.663374	SAK_RS11630	NC_007432.1	708741	708929	+	189	protein_coding	hypothetical protein && -	-	17	35	16.3998	21.705
SAK_RS06780	1682.04	2304.39	-0.454176	0.273002	0.454048	SAK_RS06780	NC_007432.1	1330605	1331882	+	1278	protein_coding	hydroxymethylglutaryl-CoA synthase && PF08540:Hydroxymethylglutaryl-coenzyme A synthase C terminal|PF01154:Hydroxymethylglutaryl-coenzyme A synthase N terminal	-	1374	2821	196.023	258.718
SAK_RS04230	2543.86	3484.78	-0.454049	0.271806	0.45345	yycF	NC_007432.1	791536	792246	+	711	protein_coding	response regulator YycF && PF00486:Transcriptional regulatory protein, C terminal|PF00072:Response regulator receiver domain	Response_reg	2078	4266	532.877	703.243
SAK_RS04860	22.0535	30.2088	-0.453745	0.498095	0.671162	SAK_RS04860	NC_007432.1	924870	925325	-	456	protein_coding	GtrA family protein && PF04138:GtrA-like protein	-	18	37	7.19712	9.51024
SAK_RS07410	2187.62	2992.2	-0.451844	0.274561	0.454741	SAK_RS07410	NC_007432.1	1458587	1459615	-	1029	protein_coding	LacI family transcriptional regulator && PF13377:Periplasmic binding protein-like domain|PF00356:Bacterial regulatory proteins, lacI family	LacI	1787	3663	316.636	417.23
SAK_RS01455	146.92	200.936	-0.45168	0.313876	0.493382	SAK_RS01455	NC_007432.1	252674	252955	+	282	protein_coding	hypothetical protein && -	-	120	246	77.586	102.245
SAK_RS02795	1427.41	1948.23	-0.448768	0.27945	0.460625	SAK_RS02795	NC_007432.1	503007	504752	+	1746	protein_coding	ATP-binding cassette domain-containing protein && PF07673:Protein of unknown function (DUF1602)|PF00005:ABC transporter|PF00664:ABC transporter transmembrane region	ABC_membrane	1166	2385	121.76	160.103
SAK_RS08590	1349.06	1838.77	-0.446787	0.281848	0.462609	SAK_RS08590	NC_007432.1	1696955	1697344	-	390	protein_coding	Asp23/Gls24 family envelope stress response protein && PF03780:Asp23 family, cell envelope-related function	-	1102	2251	515.191	676.496
SAK_RS09220	86.9351	118.432	-0.446001	0.340011	0.522919	SAK_RS09220	NC_007432.1	1825984	1826847	-	864	protein_coding	L-ribulose-5-phosphate 3-epimerase && PF01261:Xylose isomerase-like TIM barrel	-	71	145	14.9829	19.6702
SAK_RS03345	3196.34	4348.22	-0.444002	0.281997	0.462609	ftsE	NC_007432.1	602620	603312	+	693	protein_coding	cell division ATP-binding protein FtsE && PF00005:ABC transporter|PF07673:Protein of unknown function (DUF1602)	ABC_tran	2611	5323	686.949	900.28
SAK_RS00345	64.8999	88.2072	-0.442627	0.377928	0.562402	SAK_RS00345	NC_007432.1	52771	53214	+	444	protein_coding	YhcH/YjgK/YiaL family protein && PF04074:Domain of unknown function (DUF386)	-	53	108	21.7643	28.5099
SAK_RS08445	336.667	457.435	-0.442236	0.300341	0.481617	SAK_RS08445	NC_007432.1	1662437	1662997	-	561	protein_coding	YqeG family HAD IIIA-type phosphatase && PF13242:HAD-hyrolase-like	-	275	560	89.376	116.998
SAK_RS02935	226.491	307.13	-0.439382	0.317134	0.497308	SAK_RS02935	NC_007432.1	531861	532316	-	456	protein_coding	NUDIX hydrolase && PF00293:NUDIX domain	NUDIX	185	376	73.9704	96.6446
SAK_RS10590	1194.81	1619.03	-0.438345	0.291678	0.472491	mnmA	NC_007432.1	2094130	2095251	-	1122	protein_coding	tRNA 2-thiouridine(34) synthase MnmA && PF03054:tRNA methyl transferase	-	976	1982	158.602	207.045
SAK_RS10510	82.0383	111.08	-0.43719	0.360976	0.543436	SAK_RS10510	NC_007432.1	2079662	2079835	-	174	protein_coding	hypothetical protein && -	-	67	136	70.2064	91.6103
SAK_RS02920	6484.48	8765.89	-0.43491	0.290872	0.471738	SAK_RS02920	NC_007432.1	527531	528301	+	771	protein_coding	DivIVA domain-containing protein && PF05103:DivIVA protein	-	5297	10731	1252.64	1631.32
SAK_RS06135	18237.8	24620.6	-0.432938	0.292382	0.473261	SAK_RS06135	NC_007432.1	1196365	1196907	-	543	protein_coding	Asp23/Gls24 family envelope stress response protein && PF03780:Asp23 family, cell envelope-related function	-	14898	30140	5002.41	6505.76
SAK_RS02700	315.856	426.394	-0.432913	0.310817	0.492682	SAK_RS02700	NC_007432.1	485251	485505	+	255	protein_coding	DUF1912 family protein && PF08930:Domain of unknown function (DUF1912)	-	258	522	184.472	239.93
SAK_RS07045	406.445	548.109	-0.431397	0.312188	0.493125	SAK_RS07045	NC_007432.1	1384262	1385167	-	906	protein_coding	LysR family transcriptional regulator && PF03466:LysR substrate binding domain|PF00126:Bacterial regulatory helix-turn-helix protein, lysR family	HTH_1	332	671	66.813	86.8058
SAK_RS08380	204.456	275.272	-0.429058	0.327455	0.506427	SAK_RS08380	NC_007432.1	1653730	1654104	+	375	protein_coding	PTS-dependent dihydroxyacetone kinase phosphotransferase subunit DhaM && PF03610:PTS system fructose IIA component	EIIA-man	167	337	81.1963	105.33
SAK_RS07100	454.188	611.008	-0.427899	0.314915	0.494627	aroB	NC_007432.1	1394041	1395108	-	1068	protein_coding	3-dehydroquinate synthase && PF01761:3-dehydroquinate synthase	-	371	748	63.3365	82.089
SAK_RS03365	1844.85	2481.66	-0.427797	0.301452	0.482289	SAK_RS03365	NC_007432.1	606547	607245	-	699	protein_coding	MBL fold metallo-hydrolase && PF00753:Metallo-beta-lactamase superfamily	Lactamase_B	1507	3038	393.086	509.407
SAK_RS04555	161.61	217.274	-0.426988	0.336158	0.517378	SAK_RS04555	NC_007432.1	861223	861951	+	729	protein_coding	class I SAM-dependent methyltransferase && PF13847:Methyltransferase domain	-	132	266	33.014	42.767
SAK_RS09010	59486.4	79925.6	-0.426099	0.299786	0.4811	gap	NC_007432.1	1782486	1783496	-	1011	protein_coding	type I glyceraldehyde-3-phosphate dehydrogenase && PF02800:Glyceraldehyde 3-phosphate dehydrogenase, C-terminal domain|PF00044:Glyceraldehyde 3-phosphate dehydrogenase, NAD binding domain	-	48593	97843	8763.42	11343.1
SAK_RS10360	4318.91	5797.36	-0.424728	0.302811	0.482955	SAK_RS10360	NC_007432.1	2050792	2052057	+	1266	protein_coding	site-specific integrase && PF00589:Phage integrase family|PF14659:Phage integrase, N-terminal SAM-like domain	Phage_integrase	3528	7097	508.096	657.046
SAK_RS06705	403.997	540.757	-0.420634	0.321342	0.501293	SAK_RS06705	NC_007432.1	1314702	1315193	-	492	protein_coding	hypothetical protein && -	-	330	662	122.293	157.706
SAK_RS09985	198.335	265.469	-0.4206	0.340449	0.523061	SAK_RS09985	NC_007432.1	1970763	1971302	+	540	protein_coding	DNA topology modulation protein && PF13207:AAA domain	-	162	325	54.6981	70.5414
SAK_RS00825	2254.95	3016.71	-0.41988	0.309805	0.491455	rbsC	NC_007432.1	126800	127741	-	942	protein_coding	ribose ABC transporter permease && PF02653:Branched-chain amino acid transport system / permease component	BPD_transp_2	1842	3693	356.525	459.497
SAK_RS06550	3524.42	4703.56	-0.416367	0.312766	0.493125	SAK_RS06550	NC_007432.1	1283629	1284231	-	603	protein_coding	nitroreductase family protein && PF00881:Nitroreductase family	Nitroreductase	2879	5758	870.513	1119.2
SAK_RS02600	472.55	630.613	-0.416286	0.325392	0.505452	SAK_RS02600	NC_007432.1	465291	467333	+	2043	protein_coding	PTS sugar transporter subunit IIA && PF02302:PTS system, Lactose/Cellobiose specific IIB subunit|PF00359:Phosphoenolpyruvate-dependent sugar phosphotransferase system, EIIA 2	PTS_EIIA_2	386	772	34.4485	44.2898
SAK_RS10790	67.3482	89.8409	-0.415723	0.413503	0.596448	SAK_RS10790	NC_007432.1	4113	4229	+	117	protein_coding	hypothetical protein && -	-	55	110	85.7093	110.195
SAK_RS09865	39.1921	52.2645	-0.415252	0.454859	0.637522	SAK_RS09865	NC_007432.1	1952530	1952913	+	384	protein_coding	DUF1310 family protein && PF07006:Protein of unknown function (DUF1310)	-	32	64	15.1939	19.5345
SAK_RS03895	36.7437	48.997	-0.415177	0.473159	0.651579	SAK_RS03895	NC_007432.1	718659	719302	+	644	protein_coding	class C sortase && PF04203:Sortase family	-	30	60	8.4935	10.9199
SAK_RS10170	1085.86	1447.49	-0.414712	0.319066	0.498495	nrdG	NC_007432.1	2015847	2016464	-	618	protein_coding	anaerobic ribonucleoside-triphosphate reductase activating protein && PF13353:4Fe-4S single cluster domain	-	887	1772	261.689	336.07
SAK_RS06775	1530.24	2039.73	-0.414618	0.317343	0.497308	SAK_RS06775	NC_007432.1	1329717	1330556	-	840	protein_coding	thymidylate synthase && PF00303:Thymidylate synthase	-	1250	2497	271.32	348.412
SAK_RS01980	13.4843	17.9555	-0.413116	0.68049	0.802839	SAK_RS01980	NC_007432.1	347785	348105	+	321	protein_coding	PTS sugar transporter subunit IIB && PF02302:PTS system, Lactose/Cellobiose specific IIB subunit	PTS_IIB	11	22	6.24797	8.03289
SAK_RS06515	275.458	366.762	-0.41301	0.340609	0.523061	miaA	NC_007432.1	1274549	1275439	-	891	protein_coding	tRNA (adenosine(37)-N6)-dimethylallyltransferase MiaA && PF01715:IPP transferase	IPPT	225	449	46.0422	59.064
SAK_RS04665	1148.3	1527.54	-0.41172	0.322231	0.501955	SAK_RS04665	NC_007432.1	885155	885640	+	486	protein_coding	LURP-one-related family protein && PF04525:LURP-one-related	-	938	1870	351.899	450.983
SAK_RS01010	168.955	224.626	-0.410884	0.352764	0.534969	SAK_RS01010	NC_007432.1	166231	167418	-	1188	protein_coding	serine hydrolase && PF00768:D-alanyl-D-alanine carboxypeptidase	-	138	275	21.1794	27.1313
SAK_RS08975	8575.37	11397.9	-0.410493	0.318469	0.498315	SAK_RS08975	NC_007432.1	1774946	1776625	+	1680	protein_coding	ribonuclease J && PF00753:Metallo-beta-lactamase superfamily|PF07521:RNA-metabolising metallo-beta-lactamase	Lactamase_B	7005	13953	760.239	973.448
SAK_RS02995	1041.79	1382.14	-0.407836	0.327433	0.506427	SAK_RS02995	NC_007432.1	543997	544470	+	474	protein_coding	ArgR family transcriptional regulator && PF02863:Arginine repressor, C-terminal domain|PF01316:Arginine repressor, DNA binding domain	Arg_repressor	851	1692	327.342	418.385
SAK_RS09100	100.401	133.135	-0.407123	0.395802	0.582293	SAK_RS09100	NC_007432.1	1798187	1798579	-	393	protein_coding	DUF1310 domain-containing protein && PF07006:Protein of unknown function (DUF1310)	-	82	163	38.0428	48.6127
SAK_RS11035	3.69094	4.8851	-0.404659	1	1	SAK_RS11035	NC_007432.1	1031033	1031838	+	806	protein_coding	- && PF13359:DDE superfamily endonuclease|PF13613:Helix-turn-helix of DDE superfamily endonuclease	-	3	6	0.678637	0.87251
SAK_RS06695	2.46687	3.25122	-0.399044	1	1	SAK_RS06695	NC_007432.1	1312896	1313210	-	315	protein_coding	hypothetical protein && -	-	2	4	1.15763	1.48835
SAK_RS09425	2122.74	2796.97	-0.397938	0.335936	0.517378	rseP	NC_007432.1	1871641	1872900	-	1260	protein_coding	RIP metalloprotease RseP && PF13180:PDZ domain|PF02163:Peptidase family M50	Peptidase_M50	1734	3424	250.917	318.506
SAK_RS01675	1177.68	1548.78	-0.395194	0.34191	0.523771	nagA	NC_007432.1	281765	282913	+	1149	protein_coding	N-acetylglucosamine-6-phosphate deacetylase && PF01979:Amidohydrolase family	Amidohydro_1	962	1896	152.653	193.407
SAK_RS05930	1293.97	1699.9	-0.393649	0.343273	0.5252	SAK_RS05930	NC_007432.1	1162612	1163250	+	639	protein_coding	redox-sensing transcriptional repressor Rex && PF02629:CoA binding domain|PF06971:Putative DNA-binding protein N-terminus	CoA_binding	1057	2081	301.596	381.703
SAK_RS03525	116.315	152.74	-0.393056	0.400486	0.586596	SAK_RS03525	NC_007432.1	637304	637492	+	189	protein_coding	hypothetical protein && -	-	95	187	91.6459	115.967
SAK_RS07560	72.2449	94.7422	-0.391137	0.438718	0.62368	SAK_RS07560	NC_007432.1	1497650	1497778	-	129	protein_coding	DUF4044 domain-containing protein && PF13253:Protein of unknown function (DUF4044)	-	59	116	83.3899	105.396
SAK_RS02725	1885.25	2469.4	-0.389408	0.346807	0.529431	SAK_RS02725	NC_007432.1	490372	491301	-	930	protein_coding	hypothetical protein && -	-	1540	3023	301.918	380.987
SAK_RS08825	564.364	738.441	-0.387862	0.357595	0.538738	SAK_RS08825	NC_007432.1	1749430	1751202	-	1773	protein_coding	DUF4365 domain-containing protein && -	-	461	904	47.4071	59.7605
SAK_RS03995	154.265	201.753	-0.387197	0.394116	0.58064	SAK_RS03995	NC_007432.1	738575	739150	+	576	protein_coding	hypothetical protein && -	-	126	247	39.884	50.2607
SAK_RS07710	122.436	160.092	-0.386894	0.407706	0.590559	SAK_RS07710	NC_007432.1	1525949	1526752	+	804	protein_coding	DUF4037 domain-containing protein && PF13228:Domain of unknown function (DUF4037)	-	100	196	22.6775	28.5729
SAK_RS08240	1118.92	1463.01	-0.386842	0.352535	0.534969	dnaI	NC_007432.1	1626200	1627102	-	903	protein_coding	primosomal protein DnaI && PF01695:IstB-like ATP binding protein|PF07319:Primosomal protein DnaI N-terminus	-	914	1791	184.548	232.468
SAK_RS00405	340.339	444.365	-0.38478	0.369376	0.552524	ruvB	NC_007432.1	64942	65940	+	999	protein_coding	Holliday junction branch migration DNA helicase RuvB && PF05491:Holliday junction DNA helicase ruvB C-terminus|PF05496:Holliday junction DNA helicase ruvB N-terminus	-	278	544	50.7377	63.8246
SAK_RS08055	1.24285	1.61727	-0.383102	1	1	SAK_RS08055	NC_007432.1	1591660	1592529	-	870	protein_coding	branched-chain amino acid ABC transporter permease && PF02653:Branched-chain amino acid transport system / permease component	BPD_transp_2	1	2	0.209571	0.269442
SAK_RS03215	1.24285	1.61727	-0.383102	1	1	SAK_RS03215	NC_007432.1	571654	572211	+	558	protein_coding	tail protein && -	-	1	2	0.326751	0.420098
SAK_RS06665	1.24285	1.61727	-0.383102	1	1	SAK_RS06665	NC_007432.1	1310267	1310500	-	234	protein_coding	DUF3173 family protein && PF11372:Domain of unknown function (DUF3173)	-	1	2	0.779175	1.00177
SAK_RS07670	1.24285	1.61727	-0.383102	1	1	SAK_RS07670	NC_007432.1	1519786	1519980	+	195	protein_coding	hypothetical protein && -	-	1	2	0.935011	1.20213
SAK_RS11730	1.24285	1.61727	-0.383102	1	1	SAK_RS11730	NC_007432.1	1954690	1954836	-	147	protein_coding	hypothetical protein && -	-	1	2	1.24032	1.59466
SAK_RS03870	80.8142	105.362	-0.382703	0.420993	0.605562	SAK_RS03870	NC_007432.1	711448	713112	+	1665	protein_coding	SpaH/EbpB family LPXTG-anchored major pilin && PF16569:Gram-positive pilin backbone subunit 2, Cna-B-like domain|PF16570:Gram-positive pilin backbone subunit 3, Cna-B-like domain|PF16555:Gram-positive pilin subunit D1, N-terminal	-	66	129	7.22738	9.08092
SAK_RS04580	673.315	877.31	-0.381809	0.363037	0.545347	SAK_RS04580	NC_007432.1	866797	868224	+	1428	protein_coding	glycoside hydrolase family 1 protein && PF00232:Glycosyl hydrolase family 1	Glyco_hydro_1	550	1074	70.224	88.1517
SAK_RS00820	2671.17	3479.88	-0.381567	0.355502	0.537544	SAK_RS00820	NC_007432.1	125779	126747	-	969	protein_coding	substrate-binding domain-containing protein && PF13407:Periplasmic binding protein domain	-	2182	4260	410.565	515.276
SAK_RS08015	353.805	460.703	-0.380889	0.37249	0.556714	yabA	NC_007432.1	1585037	1585363	-	327	protein_coding	DNA replication initiation control protein YabA && PF06156:Protein of unknown function (DUF972)	-	289	564	161.139	202.156
SAK_RS02660	176.3	229.527	-0.380648	0.39453	0.580836	SAK_RS02660	NC_007432.1	477087	479288	+	2202	protein_coding	alpha-galactosidase && PF16874:Glycosyl hydrolase family 36 C-terminal domain|PF02065:Melibiase|PF16875:Glycosyl hydrolase family 36 N-terminal domain	-	144	281	11.9233	14.957
SAK_RS01440	164.058	213.189	-0.377948	0.398246	0.585473	SAK_RS01440	NC_007432.1	251056	251616	+	561	protein_coding	hypothetical protein && -	-	134	261	43.5505	54.5296
SAK_RS02285	1559.62	2025.84	-0.377328	0.36275	0.545312	SAK_RS02285	NC_007432.1	403104	405338	+	2235	protein_coding	heavy metal translocating P-type ATPase && PF00403:Heavy-metal-associated domain|PF00702:haloacid dehalogenase-like hydrolase|PF00122:E1-E2 ATPase	E1-E2_ATPase	1274	2480	103.93	130.055
SAK_RS07540	2649.13	3434.13	-0.374427	0.364591	0.546886	SAK_RS07540	NC_007432.1	1494759	1495499	+	741	protein_coding	amino acid ABC transporter ATP-binding protein && PF00005:ABC transporter|PF07673:Protein of unknown function (DUF1602)	ABC_tran	2164	4204	532.464	664.965
SAK_RS07155	2938.04	3807.45	-0.373971	0.364911	0.546969	pepT	NC_007432.1	1402873	1404093	-	1221	protein_coding	peptidase T && PF07687:Peptidase dimerisation domain|PF01546:Peptidase family M20/M25/M40	Peptidase_M20	2400	4661	358.382	447.423
SAK_RS03990	392.979	507.265	-0.368298	0.384403	0.569721	SAK_RS03990	NC_007432.1	737395	738606	+	1212	protein_coding	hypothetical protein && PF00201:UDP-glucoronosyl and UDP-glucosyl transferase	UDPGT	321	621	48.2896	60.0542
SAK_RS08115	1051.59	1356	-0.366795	0.378497	0.562844	SAK_RS08115	NC_007432.1	1603119	1603703	-	585	protein_coding	segregation/condensation protein B && PF04079:Putative transcriptional regulators (Ypuh-like)	DUF387	859	1660	267.725	332.588
SAK_RS10080	506.827	653.486	-0.366671	0.3845	0.569721	secE	NC_007432.1	1996768	1996941	-	174	protein_coding	preprotein translocase subunit SecE && PF00584:SecE/Sec61-gamma subunits of protein translocation complex	-	414	800	433.813	538.884
SAK_RS00390	126.109	162.543	-0.36619	0.416845	0.600431	SAK_RS00390	NC_007432.1	60969	62360	+	1392	protein_coding	hypothetical protein && -	-	103	199	13.4912	16.7559
SAK_RS08795	11169.4	14385.2	-0.365033	0.374684	0.559185	cydB	NC_007432.1	1740805	1741824	-	1020	protein_coding	cytochrome d ubiquinol oxidase subunit II && PF02322:Cytochrome bd terminal oxidase subunit II	-	9124	17610	1630.93	2023.55
SAK_RS01680	17.1568	22.0399	-0.361628	0.632833	0.767368	SAK_RS01680	NC_007432.1	283032	283574	+	543	protein_coding	isoprenylcysteine carboxyl methyltransferase family protein && PF04140:Isoprenylcysteine carboxyl methyltransferase (ICMT) family	ICMT	14	27	4.70088	5.82798
SAK_RS03440	96.7285	124.15	-0.360123	0.453501	0.637245	SAK_RS03440	NC_007432.1	623359	624381	+	1023	protein_coding	adenosine deaminase && PF00962:Adenosine/AMP deaminase	-	79	152	14.08	17.415
SAK_RS11700	3312.64	4245.29	-0.357885	0.385609	0.570955	SAK_RS11700	NC_007432.1	1425158	1425631	-	474	protein_coding	InlB B-repeat-containing protein && PF09479:Listeria-Bacteroides repeat domain (List_Bact_rpt)	-	2706	5197	1040.88	1285.08
SAK_RS05065	347.685	445.182	-0.356634	0.407118	0.590433	SAK_RS05065	NC_007432.1	976155	976535	+	381	protein_coding	TIGR02328 family protein && PF03013:Pyrimidine dimer DNA glycosylase	-	284	545	135.908	167.659
SAK_RS03320	11364	14536.3	-0.355185	0.387667	0.573182	SAK_RS03320	NC_007432.1	594548	597232	+	2685	protein_coding	calcium-translocating P-type ATPase%2C PMCA-type && PF00690:Cation transporter/ATPase, N-terminus|PF00122:E1-E2 ATPase|PF00689:Cation transporting ATPase, C-terminus|PF00702:haloacid dehalogenase-like hydrolase	E1-E2_ATPase	9283	17795	630.369	776.798
SAK_RS08560	1721.21	2190.03	-0.347532	0.401486	0.586897	manA	NC_007432.1	1689920	1690867	-	948	protein_coding	mannose-6-phosphate isomerase%2C class I && PF01238:Phosphomannose isomerase type I	-	1406	2681	270.413	331.469
SAK_RS05260	2082.34	2646.66	-0.345972	0.402886	0.587718	SAK_RS05260	NC_007432.1	1020950	1021906	+	957	protein_coding	ABC transporter permease && PF02653:Branched-chain amino acid transport system / permease component	BPD_transp_2	1701	3240	324.073	396.814
SAK_RS02570	14171.1	18001.5	-0.345168	0.401041	0.586662	bca	NC_007432.1	459256	462318	+	3063	protein_coding	alpha C protein Bca && PF00746:Gram positive anchor|PF04650:YSIRK type signal peptide|PF08829:Alpha C protein N terminal|PF08428:Rib/alpha-like repeat	YSIRK_signal	11576	22037	689.069	843.257
SAK_RS07035	745.542	945.928	-0.343451	0.413187	0.596448	SAK_RS07035	NC_007432.1	1382915	1383805	-	891	protein_coding	RluA family pseudouridine synthase && PF00849:RNA pseudouridylate synthase|PF01479:S4 domain	S4	609	1158	124.621	152.33
SAK_RS05000	1527.79	1936.8	-0.342233	0.409234	0.592358	mnmE	NC_007432.1	960017	961393	-	1377	protein_coding	tRNA uridine-5-carboxymethylaminomethyl(34) synthesis GTPase MnmE && PF12631:MnmE helical domain|PF10396:GTP-binding protein TrmE N-terminus|PF01926:50S ribosome-binding GTPase	-	1248	2371	165.246	201.814
SAK_RS10025	189.766	240.146	-0.339732	0.446618	0.630645	SAK_RS10025	NC_007432.1	1984579	1985265	+	687	protein_coding	response regulator transcription factor && PF00486:Transcriptional regulatory protein, C terminal|PF00072:Response regulator receiver domain	Response_reg	155	294	41.1364	50.1586
SAK_RS03815	1159.31	1464.64	-0.337287	0.417526	0.600993	SAK_RS03815	NC_007432.1	702564	704069	+	1506	protein_coding	serine/threonine protein kinase && PF00069:Protein kinase domain	Pkinase	947	1793	114.651	139.544
SAK_RS09965	291.372	366.762	-0.332009	0.444904	0.630645	SAK_RS09965	NC_007432.1	1966867	1967427	+	561	protein_coding	TIGR00730 family Rossman fold protein && PF03641:Possible lysine decarboxylase	-	238	449	77.3509	93.8076
SAK_RS02860	866.735	1089.7	-0.330275	0.429164	0.613049	SAK_RS02860	NC_007432.1	515783	516163	+	381	protein_coding	rhodanese-like domain-containing protein && PF00581:Rhodanese-like domain	Rhodanese	708	1334	338.812	410.379
SAK_RS05630	148.144	186.232	-0.330162	0.466097	0.647485	essA	NC_007432.1	1099325	1099798	-	474	protein_coding	type VII secretion protein EssA && -	-	121	228	46.5434	56.3782
SAK_RS08245	1257.25	1579.82	-0.329503	0.427907	0.6121	SAK_RS08245	NC_007432.1	1627099	1628274	-	1176	protein_coding	DnaD domain protein && PF07261:Replication initiation and membrane attachment	-	1027	1934	159.226	192.754
SAK_RS01150	746.766	936.942	-0.327316	0.43505	0.619744	SAK_RS01150	NC_007432.1	200981	201955	+	975	protein_coding	class I SAM-dependent methyltransferase && PF13847:Methyltransferase domain	-	610	1147	114.071	137.884
SAK_RS05915	2339.42	2935.02	-0.327225	0.428489	0.612508	SAK_RS05915	NC_007432.1	1160015	1160989	+	975	protein_coding	ribose-phosphate diphosphokinase && PF14572:Phosphoribosyl synthetase-associated domain|PF13793:N-terminal domain of ribose phosphate pyrophosphokinase	-	1911	3593	357.361	431.924
SAK_RS02475	248.526	311.215	-0.324548	0.461531	0.642846	SAK_RS02475	NC_007432.1	437094	437522	+	429	protein_coding	GNAT family N-acetyltransferase && PF13508:Acetyltransferase (GNAT) domain	-	203	381	86.276	104.093
SAK_RS11720	1418.84	1776.69	-0.324489	0.434342	0.619162	SAK_RS11720	NC_007432.1	1891163	1892707	-	1545	protein_coding	glycoside hydrolase && PF13088:BNR repeat-like domain	-	1159	2175	136.775	165
SAK_RS09195	508.051	635.515	-0.322969	0.44319	0.62874	SAK_RS09195	NC_007432.1	1821232	1822188	-	957	protein_coding	dihydrofolate reductase && PF00389:D-isomer specific 2-hydroxyacid dehydrogenase, catalytic domain|PF02826:D-isomer specific 2-hydroxyacid dehydrogenase, NAD binding domain	2-Hacid_dh_C	415	778	79.0655	95.2845
SAK_RS09030	2164.36	2705.48	-0.321948	0.436225	0.620941	purR	NC_007432.1	1787058	1787870	-	813	protein_coding	pur operon repressor && PF00156:Phosphoribosyl transferase domain|PF09182:Bacterial purine repressor, N-terminal	Pribosyltran	1768	3312	396.5	477.479
SAK_RS07730	560.691	700.048	-0.320264	0.448845	0.632853	msrA	NC_007432.1	1530094	1530603	-	510	protein_coding	peptide-methionine (S)-S-oxide reductase MsrA && PF01625:Peptide methionine sulfoxide reductase	PMSR	458	857	163.737	196.954
SAK_RS02780	565.588	704.949	-0.317786	0.452374	0.636094	SAK_RS02780	NC_007432.1	500561	501139	+	579	protein_coding	DUF1027 domain-containing protein && PF06265:Protein of unknown function (DUF1027)	-	462	863	145.484	174.697
SAK_RS02315	2251.28	2805.96	-0.317753	0.442102	0.627628	perR	NC_007432.1	410443	410922	+	480	protein_coding	peroxide-responsive transcriptional repressor PerR && PF01475:Ferric uptake regulator family	FUR	1839	3435	698.541	838.764
SAK_RS09125	472.55	588.953	-0.317704	0.455272	0.637522	SAK_RS09125	NC_007432.1	1803073	1803195	-	123	protein_coding	teichoic acid D-Ala incorporation-associated protein DltX && PF12459:D-Ala-teichoic acid biosynthesis protein	-	386	721	572.181	687.044
SAK_RS00840	1362.53	1696.64	-0.316402	0.446113	0.630645	rbsK	NC_007432.1	129610	130521	-	912	protein_coding	ribokinase && PF00294:pfkB family carbohydrate kinase	PfkB	1113	2077	222.511	266.929
SAK_RS04640	18.381	22.8568	-0.314958	0.73431	0.841829	SAK_RS04640	NC_007432.1	879553	880500	+	948	protein_coding	competence protein CoiA && PF06054:Competence protein CoiA-like family	CoiA	15	28	2.88492	3.46182
SAK_RS09545	287.7	357.777	-0.314529	0.46788	0.647761	SAK_RS09545	NC_007432.1	1896329	1897105	+	777	protein_coding	DeoR/GlpR family DNA-binding transcription regulator && PF00455:DeoR C terminal sensor domain|PF08220:DeoR-like helix-turn-helix domain	DeoR	235	438	55.144	66.0705
SAK_RS01825	572.933	711.484	-0.312484	0.457249	0.639036	nadE	NC_007432.1	315538	316359	+	822	protein_coding	ammonia-dependent NAD(+) synthetase && PF02540:NAD synthase	NAD_synthase	468	871	103.807	124.194
SAK_RS03370	30224.9	37485.6	-0.3106	0.449499	0.633092	SAK_RS03370	NC_007432.1	607413	608177	+	765	protein_coding	(S)-acetoin forming diacetyl reductase && PF00106:short chain dehydrogenase	adh_short	24690	45889	5884.52	7030.75
SAK_RS04455	456.636	566.08	-0.309984	0.467098	0.647546	recR	NC_007432.1	839449	840045	+	597	protein_coding	recombination mediator RecR && PF02132:RecR protein|PF13662:Toprim domain	-	373	693	113.916	136.055
SAK_RS00765	5203.99	6440.24	-0.307499	0.455176	0.637522	tig	NC_007432.1	113294	114577	+	1284	protein_coding	trigger factor && PF00254:FKBP-type peptidyl-prolyl cis-trans isomerase|PF05697:Bacterial trigger factor protein (TF)|PF05698:Bacterial trigger factor protein (TF) C-terminus	FKBP_C	4251	7884	603.639	719.674
SAK_RS03805	17.1568	21.223	-0.307487	0.715251	0.827784	SAK_RS03805	NC_007432.1	700421	701707	+	1287	protein_coding	recombinase family protein && PF00239:Resolvase, N terminal domain|PF07508:Recombinase|PF13408:Recombinase zinc beta ribbon domain	Resolvase	14	26	1.98336	2.36782
SAK_RS01905	853.269	1052.94	-0.303362	0.469662	0.649359	rpoZ	NC_007432.1	332332	332646	+	315	protein_coding	DNA-directed RNA polymerase subunit omega && PF01192:RNA polymerase Rpb6	-	697	1289	403.435	479.619
SAK_RS02865	7877.59	9719.18	-0.303082	0.461204	0.642825	typA	NC_007432.1	516395	518236	+	1842	protein_coding	translational GTPase TypA && PF00009:Elongation factor Tu GTP binding domain|PF00679:Elongation factor G C-terminus|PF03144:Elongation factor Tu domain 2	GTP_EFTU	6435	11898	636.957	757.075
SAK_RS10435	771.249	950.829	-0.302004	0.472508	0.651579	SAK_RS10435	NC_007432.1	2069932	2070471	+	540	protein_coding	TetR/AcrR family transcriptional regulator C-terminal domain-containing protein && PF00440:Bacterial regulatory proteins, tetR family	TetR_N	630	1164	212.715	252.647
SAK_RS00985	1707.74	2105.08	-0.301787	0.466397	0.647485	sufC	NC_007432.1	160908	161678	+	771	protein_coding	Fe-S cluster assembly ATPase SufC && PF00005:ABC transporter	ABC_tran	1395	2577	329.891	391.755
SAK_RS09620	31.847	39.1945	-0.299861	0.648579	0.778069	SAK_RS09620	NC_007432.1	1914146	1914637	-	492	protein_coding	PTS sugar transporter subunit IIB && PF03830:PTS system sorbose subfamily IIB component	PTSIIB_sorb	26	48	9.63517	11.4349
SAK_RS02095	836.131	1028.43	-0.298661	0.473579	0.651723	fabG	NC_007432.1	370749	371483	+	735	protein_coding	3-oxoacyl-[acyl-carrier-protein] reductase && PF00106:short chain dehydrogenase	adh_short	683	1259	169.428	200.767
SAK_RS04875	1230.31	1512.02	-0.297462	0.474431	0.652027	SAK_RS04875	NC_007432.1	928126	929145	+	1020	protein_coding	diacylglycerol kinase family lipid kinase && PF00781:Diacylglycerol kinase catalytic domain	-	1005	1851	179.646	212.697
SAK_RS00305	131.005	160.909	-0.296714	0.517622	0.684533	SAK_RS00305	NC_007432.1	43773	44525	+	753	protein_coding	GNAT family N-acetyltransferase && PF12746:GNAT acetyltransferase	-	107	197	25.9084	30.6638
SAK_RS09900	823.889	1011.28	-0.295673	0.478421	0.656202	SAK_RS09900	NC_007432.1	1957698	1958552	-	855	protein_coding	aminoglycoside 6-adenylyltransferase && PF04439:Streptomycin adenylyltransferase	-	673	1238	143.516	169.711
SAK_RS10410	1318.46	1618.22	-0.295565	0.476878	0.654955	SAK_RS10410	NC_007432.1	2062058	2063572	+	1515	protein_coding	ABC transporter permease/substrate-binding protein && PF00528:Binding-protein-dependent transport system inner membrane component|PF04069:Substrate binding domain of ABC-type glycine betaine transport system	BPD_transp_1	1077	1981	129.615	153.259
SAK_RS05880	3367.73	4132.56	-0.295266	0.474047	0.651933	SAK_RS05880	NC_007432.1	1152800	1154800	-	2001	protein_coding	KUP/HAK/KT family potassium transporter && PF02705:K+ potassium transporter	K_trans	2751	5059	250.666	296.328
SAK_RS09905	493.361	605.29	-0.295007	0.486384	0.664478	SAK_RS09905	NC_007432.1	1958731	1959123	-	393	protein_coding	DUF2785 domain-containing protein && PF10978:Protein of unknown function (DUF2785)	-	403	741	186.966	220.994
SAK_RS07315	304.838	373.297	-0.292322	0.49548	0.670699	SAK_RS07315	NC_007432.1	1438745	1439098	-	354	protein_coding	DUF2304 domain-containing protein && PF10066:Uncharacterized conserved protein (DUF2304)	-	249	457	128.247	151.31
SAK_RS05005	1411.49	1728.5	-0.292304	0.481416	0.659872	SAK_RS05005	NC_007432.1	961521	963431	+	1911	protein_coding	ABC-F family ATP-binding cassette domain-containing protein && PF00005:ABC transporter|PF12848:ABC transporter|PF07673:Protein of unknown function (DUF1602)	ABC_tran	1153	2116	110.007	129.78
SAK_RS01945	588.847	720.47	-0.291067	0.488812	0.666474	SAK_RS01945	NC_007432.1	341999	342640	+	642	protein_coding	response regulator transcription factor && PF00072:Response regulator receiver domain|PF00196:Bacterial regulatory proteins, luxR family	Response_reg	481	882	136.603	161.023
SAK_RS02400	421.135	514.617	-0.289247	0.494784	0.670699	rnpA	NC_007432.1	425472	425801	+	330	protein_coding	ribonuclease P protein component && PF00825:Ribonuclease P	-	344	630	190.062	223.759
SAK_RS10160	297.493	363.495	-0.289121	0.504371	0.675655	SAK_RS10160	NC_007432.1	2013856	2014716	+	861	protein_coding	VOC family protein && PF00903:Glyoxalase/Bleomycin resistance protein/Dioxygenase superfamily	Glyoxalase	243	445	51.4582	60.5775
SAK_RS09050	1149.52	1400.93	-0.285364	0.493051	0.669164	rpe	NC_007432.1	1790799	1791461	-	663	protein_coding	ribulose-phosphate 3-epimerase && PF00834:Ribulose-phosphate 3 epimerase family	-	939	1715	258.228	303.183
SAK_RS01820	766.353	933.674	-0.284929	0.497567	0.671162	SAK_RS01820	NC_007432.1	314081	315541	+	1461	protein_coding	nicotinate phosphoribosyltransferase && PF04095:Nicotinate phosphoribosyltransferase (NAPRTase) family	-	626	1143	78.1223	91.696
SAK_RS01790	1181.35	1437.69	-0.283328	0.495989	0.670779	SAK_RS01790	NC_007432.1	308660	310003	+	1344	protein_coding	DEAD/DEAH box helicase && PF00270:DEAD/DEAH box helicase|PF00271:Helicase conserved C-terminal domain	DEAD	965	1760	130.912	153.486
SAK_RS06570	1432.3	1741.57	-0.282057	0.496889	0.671162	SAK_RS06570	NC_007432.1	1288992	1290332	-	1341	protein_coding	MATE family efflux transporter && PF01554:MatE	MatE	1170	2132	159.077	186.343
SAK_RS00775	2270.86	2761.03	-0.28197	0.495203	0.670699	SAK_RS00775	NC_007432.1	115614	117218	+	1605	protein_coding	CTP synthase && PF00117:Glutamine amidotransferase class-I|PF06418:CTP synthase N-terminus	CTP_synth_N	1855	3380	210.727	246.829
SAK_RS07350	4500.09	5468.16	-0.281104	0.494983	0.670699	dnaG	NC_007432.1	1444541	1446415	-	1875	protein_coding	DNA primase && PF08275:DNA primase catalytic core, N-terminal domain|PF01807:CHC2 zinc finger|PF13662:Toprim domain	-	3676	6694	357.458	418.445
SAK_RS01865	3788.84	4598.18	-0.279311	0.498035	0.671162	SAK_RS01865	NC_007432.1	325055	325537	-	483	protein_coding	S-ribosylhomocysteine lyase && PF02664:S-Ribosylhomocysteinase (LuxS)	-	3095	5629	1168.33	1365.96
SAK_RS00860	457.86	555.461	-0.278808	0.510226	0.676917	SAK_RS00860	NC_007432.1	133487	134158	+	672	protein_coding	response regulator transcription factor && PF00072:Response regulator receiver domain|PF00486:Transcriptional regulatory protein, C terminal	Response_reg	374	680	101.474	118.603
SAK_RS07330	2350.44	2850.88	-0.278487	0.500447	0.673686	SAK_RS07330	NC_007432.1	1440759	1441913	-	1155	protein_coding	DUF1972 domain-containing protein && PF09314:Domain of unknown function (DUF1972)	-	1920	3490	303.089	354.159
SAK_RS00685	100.401	121.699	-0.277688	0.56785	0.722567	SAK_RS00685	NC_007432.1	99119	99670	+	552	protein_coding	nucleotidyltransferase family protein && PF06042:Nucleotidyltransferase	-	82	149	27.0848	31.6375
SAK_RS10565	2146	2600.92	-0.27738	0.50244	0.675595	dnaB	NC_007432.1	2087511	2088866	-	1356	protein_coding	replicative DNA helicase && PF03796:DnaB-like helicase C terminal domain|PF00772:DnaB-like helicase N terminal domain	DnaB_C	1753	3184	235.707	275.212
SAK_RS08955	1080.97	1309.44	-0.27664	0.506801	0.676792	tsaD	NC_007432.1	1772296	1773306	-	1011	protein_coding	tRNA (adenosine(37)-N6)-threonylcarbamoyltransferase complex transferase subunit TsaD && PF00814:Glycoprotease family	Peptidase_M22	883	1603	159.243	185.839
SAK_RS06840	1427.41	1727.68	-0.275448	0.507073	0.676792	SAK_RS06840	NC_007432.1	1341771	1342457	-	687	protein_coding	response regulator transcription factor && PF00072:Response regulator receiver domain|PF00486:Transcriptional regulatory protein, C terminal	Response_reg	1166	2115	309.452	360.834
SAK_RS05960	582.726	704.949	-0.274726	0.515764	0.682512	SAK_RS05960	NC_007432.1	1169022	1169951	+	930	protein_coding	AraC family transcriptional regulator && PF12833:Helix-turn-helix domain|PF02311:AraC-like ligand binding domain	AraC_binding	476	863	93.3201	108.763
SAK_RS06330	2470.4	2988.12	-0.274496	0.506468	0.676792	SAK_RS06330	NC_007432.1	1232457	1233914	-	1458	protein_coding	LCP family protein && PF03816:Cell envelope-related transcriptional attenuator domain|PF02916:DNA polymerase processivity factor	-	2018	3658	252.357	294.063
SAK_RS05705	388.082	468.872	-0.272869	0.522339	0.688129	SAK_RS05705	NC_007432.1	1116702	1117778	-	1077	protein_coding	aspartate-semialdehyde dehydrogenase && PF01118:Semialdehyde dehydrogenase, NAD binding domain|PF02774:Semialdehyde dehydrogenase, dimerisation domain	-	317	574	53.6654	62.467
SAK_RS02790	400.324	483.575	-0.27261	0.525083	0.690425	SAK_RS02790	NC_007432.1	502296	502811	+	516	protein_coding	VanZ family protein && PF04892:VanZ like family	-	327	592	115.544	134.47
SAK_RS04660	5145.23	6213.96	-0.272282	0.508422	0.676792	prsA	NC_007432.1	883984	884913	+	930	protein_coding	peptidylprolyl isomerase PrsA && PF13145:PPIC-type PPIASE domain	-	4203	7607	824.001	958.705
SAK_RS07690	553.346	668.19	-0.272103	0.522815	0.688318	dagK	NC_007432.1	1522882	1523280	-	399	protein_coding	diacylglycerol kinase && PF01219:Prokaryotic diacylglycerol kinase	-	452	818	206.546	240.29
SAK_RS09315	257.096	310.398	-0.271872	0.528267	0.693215	SAK_RS09315	NC_007432.1	1846248	1846709	+	462	protein_coding	small multi-drug export protein && PF06695:Putative small multi-drug export protein	-	210	380	82.8759	96.4042
SAK_RS07115	4427.86	5345.62	-0.271752	0.50947	0.676792	SAK_RS07115	NC_007432.1	1397171	1399315	+	2145	protein_coding	LTA synthase family protein && PF00884:Sulfatase	Sulfatase	3617	6544	307.448	357.578
SAK_RS10440	388.082	468.055	-0.270354	0.527102	0.692198	SAK_RS10440	NC_007432.1	2070494	2070790	-	297	protein_coding	DUF4298 domain-containing protein && PF14131:Domain of unknown function (DUF4298)	-	317	573	194.605	226.127
SAK_RS00780	113.867	137.22	-0.269274	0.572739	0.726421	SAK_RS00780	NC_007432.1	117327	118253	+	927	protein_coding	alpha/beta hydrolase && PF12695:Alpha/beta hydrolase family	-	93	168	18.2917	21.2414
SAK_RS05895	1022.21	1231.83	-0.269139	0.518812	0.685668	SAK_RS05895	NC_007432.1	1156776	1157660	-	885	protein_coding	RluA family pseudouridine synthase && PF00849:RNA pseudouridylate synthase	-	835	1508	172.026	199.716
SAK_RS06815	421.135	506.448	-0.266169	0.529344	0.693819	fni	NC_007432.1	1336645	1337640	-	996	protein_coding	type 2 isopentenyl-diphosphate Delta-isomerase && PF01070:FMN-dependent dehydrogenase	FMN_dh	344	620	62.9724	72.9603
SAK_RS04855	2957.63	3555.03	-0.265428	0.520163	0.686575	SAK_RS04855	NC_007432.1	923933	924853	+	921	protein_coding	YihY/virulence factor BrkB family protein && PF03631:Virulence factor BrkB	Ribonuclease_BN	2416	4352	478.287	553.839
SAK_RS04400	195.887	235.245	-0.264226	0.556385	0.715204	SAK_RS04400	NC_007432.1	825116	825733	+	618	protein_coding	SDR family oxidoreductase && PF01073:3-beta hydroxysteroid dehydrogenase/isomerase family	-	160	288	47.2044	54.6208
SAK_RS01935	268.113	321.834	-0.263534	0.543208	0.704596	liaF	NC_007432.1	340295	340990	+	696	protein_coding	cell wall-active antibiotics response protein LiaF && PF09922:Cell wall-active antibiotics response 4TMS YvqF	-	219	394	57.3702	66.3501
SAK_RS09480	3589.3	4304.92	-0.262289	0.524696	0.690354	SAK_RS09480	NC_007432.1	1883165	1884772	-	1608	protein_coding	alpha-glucosidase && PF16657:Maltogenic Amylase, C-terminal domain|PF00128:Alpha amylase, catalytic domain	-	2932	5270	332.452	384.131
SAK_RS00270	2071.32	2481.66	-0.260758	0.528547	0.693215	plsX	NC_007432.1	34344	35336	+	993	protein_coding	phosphate acyltransferase PlsX && PF02504:Fatty acid synthesis protein	-	1692	3038	310.672	358.586
SAK_RS07740	1968.49	2352.59	-0.257166	0.534427	0.697423	frr	NC_007432.1	1531713	1532270	-	558	protein_coding	ribosome recycling factor && PF01765:Ribosome recycling factor	-	1608	2880	525.416	604.941
SAK_RS00905	472.55	564.446	-0.256404	0.546117	0.706153	SAK_RS00905	NC_007432.1	142732	143616	+	885	protein_coding	SPFH domain-containing protein && PF01145:SPFH domain / Band 7 family	-	386	691	79.5234	91.5143
SAK_RS00800	637.814	761.313	-0.255381	0.542835	0.704596	SAK_RS00800	NC_007432.1	120556	121053	+	498	protein_coding	carbonic anhydrase && PF00484:Carbonic anhydrase	-	521	932	190.748	219.352
SAK_RS05575	205.68	245.048	-0.252743	0.573194	0.726421	SAK_RS05575	NC_007432.1	1088525	1088818	-	294	protein_coding	DUF4176 domain-containing protein && PF13780:Domain of unknown function (DUF4176)	-	168	300	104.187	119.599
SAK_RS07125	1631.84	1940.88	-0.25022	0.546269	0.706153	rpmI	NC_007432.1	1399974	1400174	-	201	protein_coding	50S ribosomal protein L35 && PF01632:Ribosomal protein L35	-	1333	2376	1209.16	1385.49
SAK_RS11180	106.522	126.6	-0.249297	0.603592	0.745741	SAK_RS11180	NC_007432.1	1699881	1700051	-	171	protein_coding	hypothetical protein && -	-	87	155	92.7629	106.24
SAK_RS09950	2798.48	3324.67	-0.248573	0.547161	0.706864	SAK_RS09950	NC_007432.1	1964400	1965476	-	1077	protein_coding	helix-turn-helix domain-containing protein && PF01381:Helix-turn-helix	HTH_3	2286	4070	387.001	442.928
SAK_RS06390	301.166	357.777	-0.248559	0.56368	0.720568	SAK_RS06390	NC_007432.1	1244864	1245625	-	762	protein_coding	ATP-binding cassette domain-containing protein && PF00005:ABC transporter	ABC_tran	246	438	58.8615	67.3711
SAK_RS04865	192.214	227.893	-0.245736	0.578821	0.731704	SAK_RS04865	NC_007432.1	925507	926016	+	510	protein_coding	QueT transporter family protein && PF06177:QueT transporter	-	157	279	56.1281	64.1193
SAK_RS07210	142.023	168.261	-0.244705	0.598018	0.744904	SAK_RS07210	NC_007432.1	1415549	1416115	-	567	protein_coding	class I SAM-dependent methyltransferase && PF06962:Putative rRNA methylase	-	116	206	37.3015	42.5832
SAK_RS00035	1434.75	1698.27	-0.243278	0.558069	0.716032	mfd	NC_007432.1	6244	9741	+	3498	protein_coding	transcription-repair coupling factor && PF00271:Helicase conserved C-terminal domain|PF02559:CarD-like/TRCF domain|PF03461:TRCF domain|PF00270:DEAD/DEAH box helicase	DEAD	1172	2079	61.0884	69.6609
SAK_RS07385	4393.58	5197.77	-0.242499	0.556116	0.715204	SAK_RS07385	NC_007432.1	1451297	1452283	-	987	protein_coding	rhodanese-related sulfurtransferase && PF00581:Rhodanese-like domain|PF12368:Rhodanase C-terminal	Rhodanese	3589	6363	662.991	755.613
SAK_RS08945	215.474	254.85	-0.242223	0.588845	0.738558	rpsN	NC_007432.1	1770522	1770791	+	270	protein_coding	30S ribosomal protein S14 && PF00253:Ribosomal protein S14p/S29e	Ribosomal_S14	176	312	118.85	135.439
SAK_RS05080	1448.22	1708.07	-0.238104	0.566459	0.722313	SAK_RS05080	NC_007432.1	978499	979269	+	771	protein_coding	TIGR01457 family HAD-type hydrolase && PF13344:Haloacid dehalogenase-like hydrolase|PF13242:HAD-hyrolase-like	-	1183	2091	279.757	317.873
SAK_RS04070	1174	1384.59	-0.238039	0.567657	0.722567	SAK_RS04070	NC_007432.1	755376	756821	-	1446	protein_coding	FAD/NAD(P)-binding protein && PF13454:FAD-NAD(P)-binding	-	959	1695	120.921	137.39
SAK_RS07685	3200.01	3773.95	-0.238005	0.564044	0.720568	era	NC_007432.1	1521941	1522840	-	900	protein_coding	GTPase Era && PF01926:50S ribosome-binding GTPase|PF07650:KH domain	-	2614	4620	529.559	601.664
SAK_RS01830	2463.06	2904.8	-0.237994	0.564702	0.720963	pepC	NC_007432.1	316472	317806	+	1335	protein_coding	aminopeptidase C && PF03051:Peptidase C1-like family	-	2012	3556	274.788	312.201
SAK_RS10165	503.155	593.037	-0.237158	0.575739	0.728752	yaaA	NC_007432.1	2014759	2015490	+	732	protein_coding	peroxide stress protein YaaA && PF03883:Protein of unknown function (DUF328)	-	411	726	102.372	116.247
SAK_RS08760	36.7437	43.2789	-0.236682	0.73007	0.838919	SAK_RS08760	NC_007432.1	1731546	1732748	-	1203	protein_coding	MFS transporter && PF07690:Major Facilitator Superfamily	MFS_1	30	53	4.54681	5.16374
SAK_RS01815	1398.03	1646.81	-0.236293	0.569593	0.723381	trxB	NC_007432.1	313009	313923	+	915	protein_coding	thioredoxin-disulfide reductase && PF07992:Pyridine nucleotide-disulphide oxidoreductase	Pyr_redox_2	1142	2016	227.56	258.24
SAK_RS05870	707.592	832.382	-0.234355	0.576802	0.729651	SAK_RS05870	NC_007432.1	1150426	1151766	-	1341	protein_coding	MFS transporter && PF07690:Major Facilitator Superfamily	MFS_1	578	1019	78.5869	89.0635
SAK_RS00250	6120.9	7198.3	-0.233917	0.569746	0.723381	SAK_RS00250	NC_007432.1	30323	31291	+	969	protein_coding	ribose-phosphate diphosphokinase && PF13793:N-terminal domain of ribose phosphate pyrophosphokinase|PF14572:Phosphoribosyl synthetase-associated domain	-	5000	8812	940.8	1065.87
SAK_RS10315	127.333	149.473	-0.231434	0.624223	0.761717	SAK_RS10315	NC_007432.1	2044212	2044838	+	627	protein_coding	CadD family cadmium resistance transporter && PF03596:Cadmium resistance transporter	-	104	183	30.2424	34.2088
SAK_RS02620	50.2097	58.7996	-0.228238	0.668754	0.792612	rhaD	NC_007432.1	469566	470396	+	831	protein_coding	rhamnulose-1-phosphate aldolase && PF00596:Class II Aldolase and Adducin N-terminal domain	Aldolase_II	41	72	8.99568	10.1551
SAK_RS02775	891.218	1043.95	-0.228228	0.584721	0.73578	SAK_RS02775	NC_007432.1	499158	500492	+	1335	protein_coding	bifunctional metallophosphatase/5'-nucleotidase && PF00149:Calcineurin-like phosphoesterase	Metallophos	728	1278	99.4263	112.203
SAK_RS09080	345.236	404.338	-0.228038	0.591485	0.741418	SAK_RS09080	NC_007432.1	1795257	1796039	-	783	protein_coding	TatD family hydrolase && PF01026:TatD related DNase	-	282	495	65.6657	74.0965
SAK_RS09420	4579.66	5359.51	-0.226866	0.581808	0.734186	SAK_RS09420	NC_007432.1	1869696	1871549	-	1854	protein_coding	proline--tRNA ligase && PF00587:tRNA synthetase class II core domain (G, H, P, S and T)|PF04073:Aminoacyl-tRNA editing domain|PF03129:Anticodon binding domain	tRNA-synt_2b	3741	6561	367.899	414.777
SAK_RS02840	477.447	558.728	-0.226848	0.595484	0.743677	nth	NC_007432.1	513414	514046	+	633	protein_coding	endonuclease III && PF00633:Helix-hairpin-helix motif|PF00730:HhH-GPD superfamily base excision DNA repair protein	HhH-GPD	390	684	112.334	126.65
SAK_RS02355	5516.15	6449.22	-0.225467	0.583889	0.73578	SAK_RS02355	NC_007432.1	417664	418440	+	777	protein_coding	MBL fold metallo-hydrolase && PF12706:Beta-lactamase superfamily domain	-	4506	7895	1057.36	1190.93
SAK_RS04880	4087.54	4777.9	-0.225147	0.584851	0.73578	pulA	NC_007432.1	929149	931449	+	2301	protein_coding	type I pullulanase && PF02922:Carbohydrate-binding module 48 (Isoamylase N-terminal domain)|PF00128:Alpha amylase, catalytic domain|PF03714:Bacterial pullanase-associated domain	-	3339	5849	264.576	297.934
SAK_RS08290	484.792	566.08	-0.223682	0.600296	0.745476	SAK_RS08290	NC_007432.1	1635672	1636343	+	672	protein_coding	TrkA family potassium uptake protein && PF02254:TrkA-N domain	-	396	693	107.443	120.87
SAK_RS03965	235.06	274.455	-0.223627	0.60716	0.749488	SAK_RS03965	NC_007432.1	730448	731377	+	930	protein_coding	ABC transporter ATP-binding protein && PF00005:ABC transporter	ABC_tran	192	336	37.6417	42.3458
SAK_RS08405	68.5724	80.0384	-0.223365	0.682621	0.803976	SAK_RS08405	NC_007432.1	1657547	1657798	-	252	protein_coding	hypothetical protein && -	-	56	98	40.5171	45.5806
SAK_RS08185	3349.36	3909.56	-0.223124	0.588595	0.738558	yidC	NC_007432.1	1612031	1612963	+	933	protein_coding	membrane protein insertase YidC && PF02096:60Kd inner membrane protein	-	2736	4786	534.67	601.237
SAK_RS02125	2099.48	2447.35	-0.221197	0.593015	0.742886	SAK_RS02125	NC_007432.1	375937	376710	+	774	protein_coding	acetyl-CoA carboxylase carboxyl transferase subunit alpha && PF03255:Acetyl co-enzyme A carboxylase carboxyltransferase alpha subunit	-	1715	2996	403.993	453.686
SAK_RS05315	337.891	393.719	-0.22067	0.608551	0.750522	SAK_RS05315	NC_007432.1	1033679	1034377	+	699	protein_coding	GntR family transcriptional regulator && PF07702:UTRA domain|PF00392:Bacterial regulatory proteins, gntR family	UTRA	276	482	71.9918	80.821
SAK_RS02260	801.854	933.674	-0.219607	0.60016	0.745476	SAK_RS02260	NC_007432.1	397859	398161	+	303	protein_coding	YlxQ-related RNA-binding protein && PF01248:Ribosomal protein L7Ae/L30e/S12e/Gadd45 family	-	655	1143	394.139	442.138
SAK_RS04635	800.629	932.041	-0.219285	0.602333	0.745503	SAK_RS04635	NC_007432.1	878350	879501	+	1152	protein_coding	MFS transporter && PF07690:Major Facilitator Superfamily	MFS_1	654	1141	103.509	116.088
SAK_RS05595	4.91506	5.70202	-0.218668	1	1	SAK_RS05595	NC_007432.1	1090856	1091401	-	546	protein_coding	hypothetical protein && -	-	4	7	1.33573	1.50266
SAK_RS04760	5747.52	6683.67	-0.217704	0.596863	0.744098	dnaX	NC_007432.1	905613	907277	+	1665	protein_coding	DNA polymerase III subunit gamma/tau && PF13177:DNA polymerase III, delta subunit	-	4695	8182	514.129	575.97
SAK_RS09430	941.41	1094.6	-0.217531	0.603039	0.745503	SAK_RS09430	NC_007432.1	1872931	1873725	-	795	protein_coding	phosphatidate cytidylyltransferase && PF01148:Cytidylyltransferase family	-	769	1340	176.364	197.557
SAK_RS02855	1816.69	2111.61	-0.217039	0.600493	0.745476	SAK_RS02855	NC_007432.1	514803	515771	+	969	protein_coding	ROK family glucokinase && PF00480:ROK family	ROK	1484	2585	279.229	312.674
SAK_RS00830	3583.18	4162.79	-0.216315	0.599908	0.745476	SAK_RS00830	NC_007432.1	127743	129221	-	1479	protein_coding	sugar ABC transporter ATP-binding protein && PF07673:Protein of unknown function (DUF1602)|PF00005:ABC transporter	ABC_tran	2927	5096	360.833	403.846
SAK_RS04960	684.333	794.805	-0.215935	0.609834	0.751208	SAK_RS04960	NC_007432.1	945807	946664	+	858	protein_coding	DNA/RNA non-specific endonuclease && PF01223:DNA/RNA non-specific endonuclease	-	559	973	118.789	132.917
SAK_RS02325	394.203	457.435	-0.214684	0.612659	0.753789	SAK_RS02325	NC_007432.1	412753	413439	+	687	protein_coding	response regulator transcription factor && PF00072:Response regulator receiver domain|PF00486:Transcriptional regulatory protein, C terminal	Response_reg	322	560	85.4575	95.5401
SAK_RS07405	6082.95	7056.16	-0.214117	0.60286	0.745503	malQ	NC_007432.1	1456970	1458466	-	1497	protein_coding	4-alpha-glucanotransferase && PF02446:4-alpha-glucanotransferase	-	4969	8638	605.199	676.31
SAK_RS10430	14500.4	16785.2	-0.211098	0.60735	0.749488	SAK_RS10430	NC_007432.1	2067475	2069793	-	2319	protein_coding	YhgE/Pip domain-containing protein && PF12698:ABC-2 family transporter protein	-	11845	20548	931.291	1038.54
SAK_RS07440	36.7437	42.462	-0.209279	0.73007	0.838919	SAK_RS07440	NC_007432.1	1465718	1465906	-	189	protein_coding	hypothetical protein && -	-	30	52	28.9408	32.2475
SAK_RS05055	4209.96	4862.03	-0.207759	0.614156	0.755182	glmM	NC_007432.1	974284	975636	+	1353	protein_coding	phosphoglucosamine mutase && PF00408:Phosphoglucomutase/phosphomannomutase, C-terminal domain|PF02879:Phosphoglucomutase/phosphomannomutase, alpha/beta/alpha domain II|PF02880:Phosphoglucomutase/phosphomannomutase, alpha/beta/alpha domain III|PF02878:Phosphoglucomutase/phosphomannomutase, alpha/beta/alpha domain I	PGM_PMM_III	3439	5952	463.431	515.608
SAK_RS04065	31.847	36.7438	-0.207051	0.756122	0.859211	SAK_RS04065	NC_007432.1	754648	755319	+	672	protein_coding	ABC transporter ATP-binding protein && PF07673:Protein of unknown function (DUF1602)|PF00005:ABC transporter	ABC_tran	26	45	7.05432	7.8487
SAK_RS04320	4086.32	4714.18	-0.206211	0.616848	0.755347	SAK_RS04320	NC_007432.1	810540	810938	+	399	protein_coding	DUF948 domain-containing protein && PF06103:Bacterial protein of unknown function (DUF948)	-	3338	5771	1525.33	1695.25
SAK_RS07760	72.2449	83.3059	-0.205837	0.692867	0.812341	SAK_RS07760	NC_007432.1	1534578	1535384	-	807	protein_coding	ABC transporter permease && PF00528:Binding-protein-dependent transport system inner membrane component	BPD_transp_1	59	102	13.33	14.8143
SAK_RS04345	112.643	129.868	-0.205492	0.672846	0.795636	SAK_RS04345	NC_007432.1	814491	814703	+	213	protein_coding	YdbC family protein && PF02229:Transcriptional Coactivator p15 (PC4)	-	92	159	78.7516	87.4927
SAK_RS04160	727.179	838.1	-0.204843	0.625976	0.763358	SAK_RS04160	NC_007432.1	774909	776699	+	1791	protein_coding	beta-hexosamidase && PF00933:Glycosyl hydrolase family 3 N terminal domain	Glyco_hydro_3	594	1026	60.4703	67.1438
SAK_RS01600	219.146	252.399	-0.203921	0.639591	0.770417	SAK_RS01600	NC_007432.1	270039	270389	+	351	protein_coding	hypothetical protein && -	-	179	309	92.9816	103.182
SAK_RS01095	2645.46	3046.93	-0.203847	0.621769	0.759572	tyrS	NC_007432.1	185024	186283	-	1260	protein_coding	tyrosine--tRNA ligase && PF01479:S4 domain|PF00579:tRNA synthetases class I (W and Y)	S4	2161	3730	312.705	346.971
SAK_RS09445	110.194	126.6	-0.200443	0.665726	0.791524	SAK_RS09445	NC_007432.1	1875076	1875420	-	345	protein_coding	thioredoxin domain-containing protein && -	-	90	155	47.5636	52.6583
SAK_RS10405	651.28	748.243	-0.200266	0.634832	0.767572	SAK_RS10405	NC_007432.1	2061333	2062055	+	723	protein_coding	ABC transporter ATP-binding protein && PF00005:ABC transporter|PF07673:Protein of unknown function (DUF1602)	ABC_tran	532	916	134.16	148.495
SAK_RS08530	2667.5	3063.27	-0.199595	0.629053	0.764854	recG	NC_007432.1	1680943	1682958	-	2016	protein_coding	ATP-dependent DNA helicase RecG && PF00271:Helicase conserved C-terminal domain|PF00270:DEAD/DEAH box helicase	Helicase_C	2179	3750	197.069	218.019
SAK_RS08830	783.491	897.732	-0.196398	0.640988	0.771408	tkt	NC_007432.1	1751340	1753325	-	1986	protein_coding	transketolase && PF02780:Transketolase, C-terminal domain|PF00456:Transketolase, thiamine diphosphate binding domain|PF02779:Transketolase, pyrimidine binding domain	-	640	1099	58.7559	64.8594
SAK_RS11125	318.304	364.312	-0.194842	0.653752	0.782005	SAK_RS11125	NC_007432.1	1560727	1561178	-	452	protein_coding	ASCH domain-containing protein && PF04266:ASCH domain	-	260	446	104.878	115.651
SAK_RS01145	8.58754	9.78656	-0.191427	1	1	SAK_RS01145	NC_007432.1	200495	200866	+	372	protein_coding	hypothetical protein && -	-	7	12	3.43089	3.78088
SAK_RS06420	3141.25	3581.99	-0.189428	0.646307	0.776696	SAK_RS06420	NC_007432.1	1252098	1253324	-	1227	protein_coding	hypothetical protein && PF13181:Tetratricopeptide repeat	-	2566	4385	381.297	418.87
SAK_RS10710	2632	3000.37	-0.188994	0.647458	0.777175	trpS	NC_007432.1	2117043	2118068	-	1026	protein_coding	tryptophan--tRNA ligase && PF00579:tRNA synthetases class I (W and Y)	-	2150	3673	382.069	419.593
SAK_RS00855	241.181	274.455	-0.186556	0.667176	0.79165	SAK_RS00855	NC_007432.1	132770	133456	+	687	protein_coding	ABC transporter ATP-binding protein && PF07673:Protein of unknown function (DUF1602)|PF00005:ABC transporter	ABC_tran	197	336	52.283	57.3241
SAK_RS02915	6643.62	7553.64	-0.185207	0.652618	0.781537	SAK_RS02915	NC_007432.1	526733	527521	+	789	protein_coding	YlmH/Sll1252 family protein && PF01479:S4 domain	S4	5427	9247	1254.11	1373.66
SAK_RS02975	4752.27	5398.72	-0.184007	0.655104	0.782716	xseA	NC_007432.1	540785	542125	+	1341	protein_coding	exodeoxyribonuclease VII large subunit && PF13742:OB-fold nucleic acid binding domain|PF02601:Exonuclease VII, large subunit	-	3882	6609	527.81	577.645
SAK_RS08725	105526	119774	-0.182707	0.656113	0.783469	pflB	NC_007432.1	1724456	1726768	+	2313	protein_coding	formate C-acetyltransferase && PF01228:Glycine radical|PF02901:Pyruvate formate lyase-like	-	86202	146624	6795.05	7429.91
SAK_RS08965	956.1	1084.8	-0.182218	0.663462	0.790418	tsaB	NC_007432.1	1773791	1774483	-	693	protein_coding	tRNA (adenosine(37)-N6)-threonylcarbamoyltransferase complex dimerization subunit type 1 TsaB && PF00814:Glycoprotease family	Peptidase_M22	781	1328	205.48	224.605
SAK_RS01615	1382.11	1565.12	-0.179417	0.666379	0.791524	SAK_RS01615	NC_007432.1	272625	273185	+	561	protein_coding	GNAT family N-acetyltransferase && PF13302:Acetyltransferase (GNAT) domain	-	1129	1916	366.929	400.301
SAK_RS07910	84.4867	95.5591	-0.177977	0.73065	0.83903	SAK_RS07910	NC_007432.1	1562434	1562682	-	249	protein_coding	aminoacyl-tRNA synthetase && -	-	69	117	50.5244	55.0733
SAK_RS07335	2345.54	2649.93	-0.176047	0.670476	0.793288	rfbD	NC_007432.1	1442030	1442884	-	855	protein_coding	dTDP-4-dehydrorhamnose reductase && PF04321:RmlD substrate binding domain	-	1916	3244	408.583	444.702
SAK_RS11695	18366.3	20733.1	-0.174876	0.670235	0.793288	SAK_RS11695	NC_007432.1	1422401	1424710	-	2310	protein_coding	InlB B-repeat-containing protein && PF09479:Listeria-Bacteroides repeat domain (List_Bact_rpt)|PF05738:Cna protein B-type domain	-	15003	25381	1184.18	1287.81
SAK_RS05435	528.862	596.304	-0.173207	0.686049	0.806773	SAK_RS05435	NC_007432.1	1059449	1060315	-	867	protein_coding	phosphate ABC transporter substrate-binding protein PstS family protein && PF12849:PBP superfamily domain	-	432	730	90.8481	98.6866
SAK_RS06290	380.737	428.028	-0.168981	0.69762	0.816212	SAK_RS06290	NC_007432.1	1225745	1226719	-	975	protein_coding	glycosyltransferase && PF00535:Glycosyl transferase family 2	Glycos_transf_2	311	524	58.1577	62.9914
SAK_RS04850	3080.04	3462.72	-0.168965	0.682416	0.803976	SAK_RS04850	NC_007432.1	923071	923931	+	861	protein_coding	methionyl aminopeptidase && PF00557:Metallopeptidase family M24	Peptidase_M24	2516	4239	532.793	577.052
SAK_RS10155	875.304	983.504	-0.168178	0.686438	0.806773	SAK_RS10155	NC_007432.1	2012873	2013670	-	798	protein_coding	Cof-type HAD-IIB family hydrolase && PF08282:haloacid dehalogenase-like hydrolase	Hydrolase_3	715	1204	163.363	176.839
SAK_RS02010	236.285	265.469	-0.168136	0.698093	0.816212	SAK_RS02010	NC_007432.1	355048	355692	-	645	protein_coding	YigZ family protein && PF09186:Domain of unknown function (DUF1949)|PF01205:Uncharacterized protein family UPF0029	-	193	325	54.5568	59.0579
SAK_RS08835	657.401	738.441	-0.167751	0.691957	0.811734	fsa	NC_007432.1	1753374	1754018	-	645	protein_coding	fructose-6-phosphate aldolase && PF00923:Transaldolase	-	537	904	151.798	164.272
SAK_RS09040	1362.53	1529.18	-0.166492	0.689305	0.809083	SAK_RS09040	NC_007432.1	1788898	1790172	-	1275	protein_coding	DNA recombination protein RmuC && PF02646:RmuC family	-	1113	1872	159.161	172.088
SAK_RS08925	91.8318	102.911	-0.164633	0.747426	0.85167	SAK_RS08925	NC_007432.1	1767064	1767651	-	588	protein_coding	3'-5' exonuclease && PF00929:Exonuclease	Exonuc_X-T	75	126	23.256	25.1158
SAK_RS08665	236.285	264.653	-0.163692	0.707501	0.820193	mutY	NC_007432.1	1712228	1713352	+	1125	protein_coding	A/G-specific adenine glycosylase && PF00633:Helix-hairpin-helix motif|PF14815:NUDIX domain|PF00730:HhH-GPD superfamily base excision DNA repair protein	HhH-GPD	193	324	31.2792	33.7557
SAK_RS04740	528.862	592.22	-0.163294	0.703192	0.81846	SAK_RS04740	NC_007432.1	901887	903140	+	1254	protein_coding	polysaccharide deacetylase family protein && PF01522:Polysaccharide deacetylase	Polysacc_deac_1	432	725	62.8112	67.7634
SAK_RS04315	6652.19	7437.64	-0.161021	0.695572	0.814588	lgt	NC_007432.1	809752	810525	+	774	protein_coding	prolipoprotein diacylglyceryl transferase && PF01790:Prolipoprotein diacylglyceryl transferase	LGT	5434	9105	1280.06	1378.78
SAK_RS09045	568.036	634.698	-0.160137	0.705061	0.81846	SAK_RS09045	NC_007432.1	1790174	1790806	-	633	protein_coding	thiamine diphosphokinase && PF04265:Thiamin pyrophosphokinase, vitamin B1 binding domain|PF04263:Thiamin pyrophosphokinase, catalytic domain	-	464	777	133.649	143.87
SAK_RS01350	820.216	915.703	-0.15891	0.70404	0.81846	SAK_RS01350	NC_007432.1	238618	239478	+	861	protein_coding	DegV family protein && PF02645:Uncharacterised protein, DegV family COG1307	-	670	1121	141.881	152.601
SAK_RS03890	74.6933	83.3059	-0.157822	0.78582	0.877046	SAK_RS03890	NC_007432.1	715933	718605	+	2673	protein_coding	VWA domain-containing protein && PF05738:Cna protein B-type domain|PF13519:von Willebrand factor type A domain	-	61	102	4.16085	4.47255
SAK_RS02800	1977.06	2204.73	-0.157261	0.704463	0.81846	SAK_RS02800	NC_007432.1	504742	506481	+	1740	protein_coding	ABC transporter ATP-binding protein/permease && PF00664:ABC transporter transmembrane region|PF00005:ABC transporter	ABC_membrane	1615	2699	169.229	181.806
SAK_RS09895	85.7109	95.5591	-0.157248	0.757871	0.859214	SAK_RS09895	NC_007432.1	1956402	1957019	-	618	protein_coding	ABC transporter ATP-binding protein && PF00005:ABC transporter	ABC_tran	70	117	20.6519	22.1897
SAK_RS09210	111.419	124.15	-0.15635	0.765693	0.86355	fsa	NC_007432.1	1824608	1825255	-	648	protein_coding	fructose-6-phosphate aldolase && PF00923:Transaldolase	-	91	152	25.6046	27.4931
SAK_RS09130	4934.67	5497.56	-0.155845	0.705214	0.81846	SAK_RS09130	NC_007432.1	1803206	1804393	-	1188	protein_coding	HAMP domain-containing histidine kinase && PF00512:His Kinase A (phospho-acceptor) domain|PF02518:Histidine kinase-, DNA gyrase B-, and HSP90-like ATPase	HisKA	4031	6730	618.653	663.977
SAK_RS07720	167919	186905	-0.154537	0.706404	0.819381	SAK_RS07720	NC_007432.1	1527953	1529725	-	1773	protein_coding	oleate hydratase && PF06100:MCRA family	-	137169	228804	14105.8	15125.5
SAK_RS03495	55.1064	61.2502	-0.153022	0.799851	0.883673	SAK_RS03495	NC_007432.1	632126	632782	+	657	protein_coding	ABC transporter ATP-binding protein && PF00005:ABC transporter|PF07673:Protein of unknown function (DUF1602)	ABC_tran	45	75	12.4882	13.3798
SAK_RS10060	44.0888	48.997	-0.152942	0.807202	0.88986	SAK_RS10060	NC_007432.1	1993337	1995016	-	1680	protein_coding	LPXTG cell wall anchor domain-containing protein && PF00746:Gram positive anchor	Gram_pos_anchor	36	60	3.90701	4.18597
SAK_RS03005	3350.59	3723.31	-0.15218	0.712408	0.825419	SAK_RS03005	NC_007432.1	546253	547089	+	837	protein_coding	DegV family protein && PF02645:Uncharacterised protein, DegV family COG1307	-	2737	4558	596.212	638.268
SAK_RS11660	11.0359	12.2373	-0.151745	1	1	SAK_RS11660	NC_007432.1	753738	754004	+	267	protein_coding	hypothetical protein && -	-	9	15	6.14586	6.58468
SAK_RS03235	7.36337	8.15276	-0.150957	1	1	SAK_RS03235	NC_007432.1	574848	576380	+	1533	protein_coding	phage tail family protein && PF05709:Phage tail protein	-	6	10	0.713609	0.764561
SAK_RS03670	7.36337	8.15276	-0.150957	1	1	SAK_RS03670	NC_007432.1	674690	675055	+	366	protein_coding	HNH endonuclease && PF01844:HNH endonuclease	HNH	6	10	2.98897	3.20238
SAK_RS08415	452.964	502.364	-0.149402	0.730148	0.838919	rsfS	NC_007432.1	1658621	1658977	-	357	protein_coding	ribosome silencing factor && PF02410:Ribosomal silencing factor during starvation	DUF143	370	615	188.966	201.912
SAK_RS00930	3.69094	4.06817	-0.148642	1	1	SAK_RS00930	NC_007432.1	149264	149791	-	528	protein_coding	isoprenylcysteine carboxyl methyltransferase family protein && PF04140:Isoprenylcysteine carboxyl methyltransferase (ICMT) family	ICMT	3	5	1.03595	1.10992
SAK_RS10950	3.69094	4.06817	-0.148642	1	1	SAK_RS10950	NC_007432.1	629936	630097	-	162	protein_coding	NINE protein && PF05154:TM2 domain	TM2	3	5	3.37643	3.61751
SAK_RS06915	837.355	927.956	-0.148254	0.723329	0.835263	SAK_RS06915	NC_007432.1	1360336	1360716	-	381	protein_coding	DUF1149 family protein && PF06619:Protein of unknown function (DUF1149)	-	684	1136	327.327	349.468
SAK_RS08210	5829.54	6459.03	-0.147939	0.719359	0.831608	mltG	NC_007432.1	1616988	1618790	-	1803	protein_coding	endolytic transglycosylase MltG && PF02618:YceG-like family	-	4762	7907	481.554	514.009
SAK_RS02770	1161.76	1285.75	-0.14632	0.726283	0.836804	SAK_RS02770	NC_007432.1	498010	499083	+	1074	protein_coding	PDZ domain-containing protein && PF13180:PDZ domain|PF05362:Lon protease (S16) C-terminal proteolytic domain	-	949	1574	161.106	171.773
SAK_RS09455	50.2097	55.5321	-0.145952	0.784389	0.875922	SAK_RS09455	NC_007432.1	1877174	1878337	-	1164	protein_coding	NADP-dependent malic enzyme && PF03949:Malic enzyme, NAD binding domain|PF00390:Malic enzyme, N-terminal domain	Malic_M	41	68	6.42217	6.84716
SAK_RS03810	792.06	875.676	-0.144826	0.72996	0.838919	SAK_RS03810	NC_007432.1	701777	702550	+	774	protein_coding	hypothetical protein && -	-	647	1072	152.41	162.334
SAK_RS00495	4070.4	4500.16	-0.144812	0.725487	0.836804	rpsQ	NC_007432.1	80893	81153	+	261	protein_coding	30S ribosomal protein S17 && PF00366:Ribosomal protein S17	-	3325	5509	2322.75	2473.93
SAK_RS07030	462.757	510.532	-0.141814	0.740418	0.847891	pyrR	NC_007432.1	1382218	1382739	-	522	protein_coding	bifunctional pyr operon transcriptional regulator/uracil phosphoribosyltransferase PyrR && PF00156:Phosphoribosyl transferase domain	Pribosyltran	378	625	132.03	140.334
SAK_RS10355	77.1416	84.9397	-0.139328	0.790378	0.879758	SAK_RS10355	NC_007432.1	2050454	2050702	+	249	protein_coding	MerR family transcriptional regulator && -	-	63	104	46.1309	48.954
SAK_RS08275	1032	1133.81	-0.135767	0.746083	0.85132	SAK_RS08275	NC_007432.1	1632870	1633424	-	555	protein_coding	LemA family protein && PF04011:LemA family	-	843	1388	276.94	293.124
SAK_RS04560	1292.75	1419.72	-0.135186	0.746062	0.85132	holA	NC_007432.1	862005	863042	+	1038	protein_coding	DNA polymerase III subunit delta && PF06144:DNA polymerase III, delta subunit	-	1056	1738	185.489	196.249
SAK_RS05655	37.9679	41.6451	-0.134195	0.836062	0.910506	SAK_RS05655	NC_007432.1	1104549	1104872	-	324	protein_coding	hypothetical protein && -	-	31	51	17.4449	18.4493
SAK_RS06770	2329.62	2549.46	-0.130106	0.753479	0.85715	SAK_RS06770	NC_007432.1	1329143	1329637	-	495	protein_coding	dihydrofolate reductase && PF00186:Dihydrofolate reductase	-	1903	3121	700.946	738.998
SAK_RS07005	713.713	780.919	-0.129873	0.759843	0.859658	SAK_RS07005	NC_007432.1	1376017	1377264	-	1248	protein_coding	ABC transporter permease && PF02687:FtsX-like permease family|PF12704:MacB-like periplasmic core domain	-	583	956	85.1736	89.7837
SAK_RS01180	3938.19	4309.01	-0.129831	0.753015	0.857093	pepA	NC_007432.1	205825	206892	-	1068	protein_coding	glutamyl aminopeptidase && PF05343:M42 glutamyl aminopeptidase	-	3217	5275	549.2	578.903
SAK_RS08365	30.6228	33.4763	-0.129579	0.870769	0.937926	dhaS	NC_007432.1	1651415	1651951	-	537	protein_coding	dihydroxyacetone kinase transcriptional activator DhaS && PF00440:Bacterial regulatory proteins, tetR family	TetR_N	25	41	8.48822	8.94878
SAK_RS04340	915.702	1001.48	-0.129212	0.758746	0.859214	SAK_RS04340	NC_007432.1	813078	814364	+	1287	protein_coding	U32 family peptidase && PF01136:Peptidase family U32|PF16325:Peptidase family U32 C-terminal domain	-	748	1226	105.968	111.652
SAK_RS09730	484.792	530.137	-0.129066	0.765789	0.86355	SAK_RS09730	NC_007432.1	1934189	1934905	+	717	protein_coding	MerR family transcriptional regulator && PF07739:TipAS antibiotic-recognition domain|PF13411:MerR HTH family regulatory protein	TipAS	396	649	100.699	106.091
SAK_RS01070	1569.41	1715.43	-0.128363	0.757831	0.859214	ispE	NC_007432.1	180308	181159	+	852	protein_coding	4-(cytidine 5'-diphospho)-2-C-methyl-D-erythritol kinase && PF08544:GHMP kinases C terminal|PF00288:GHMP kinases N terminal domain	GHMP_kinases	1282	2100	274.347	288.891
SAK_RS05170	4011.64	4376.81	-0.125695	0.760634	0.860082	SAK_RS05170	NC_007432.1	1001848	1002546	-	699	protein_coding	ABC transporter ATP-binding protein && PF00005:ABC transporter	ABC_tran	3277	5358	854.772	898.421
SAK_RS03330	2830.31	3084.51	-0.124092	0.76417	0.862852	SAK_RS03330	NC_007432.1	598289	600220	+	1932	protein_coding	fructose-1%2C6-bisphosphatase && PF06874:Firmicute fructose-1,6-bisphosphatase	-	2312	3776	218.188	229.076
SAK_RS08515	487.241	530.954	-0.124021	0.771608	0.868689	SAK_RS08515	NC_007432.1	1677765	1678727	+	963	protein_coding	asparaginase && PF00710:Asparaginase	-	398	650	75.3543	79.1118
SAK_RS09255	4693.51	5113.63	-0.123689	0.764153	0.862852	SAK_RS09255	NC_007432.1	1831366	1832658	-	1293	protein_coding	adenylosuccinate synthase && PF00709:Adenylosuccinate synthetase	-	3834	6260	540.636	567.453
SAK_RS05830	23.2777	25.3075	-0.122032	0.918367	0.966218	SAK_RS05830	NC_007432.1	1143000	1143182	+	183	protein_coding	4-oxalocrotonate tautomerase && PF01361:Tautomerase enzyme	-	19	31	18.9301	19.8548
SAK_RS00965	3501.16	3807.45	-0.121	0.769537	0.86683	SAK_RS00965	NC_007432.1	155947	157821	+	1875	protein_coding	DUF2207 domain-containing protein && PF09972:Predicted membrane protein (DUF2207)	-	2860	4661	278.11	291.362
SAK_RS06920	402.772	437.83	-0.12049	0.7822	0.874255	SAK_RS06920	NC_007432.1	1360788	1361321	-	534	protein_coding	hypothetical protein && -	-	329	536	112.333	117.646
SAK_RS10035	259.544	281.807	-0.118858	0.79415	0.88286	SAK_RS10035	NC_007432.1	1986743	1987351	+	609	protein_coding	hypothetical protein && -	-	212	345	63.4702	66.3982
SAK_RS01275	304.838	330.003	-0.114545	0.797863	0.88286	SAK_RS01275	NC_007432.1	224182	226218	+	2037	protein_coding	BglG family transcription antiterminator && PF00874:PRD domain|PF00359:Phosphoenolpyruvate-dependent sugar phosphotransferase system, EIIA 2	PTS_EIIA_2	249	404	22.2874	23.2458
SAK_RS05900	1077.29	1164.03	-0.111754	0.790096	0.879758	SAK_RS05900	NC_007432.1	1157657	1158493	-	837	protein_coding	NAD kinase && PF01513:ATP-NAD kinase	NAD_kinase	880	1425	191.694	199.546
SAK_RS04275	1618.38	1744.83	-0.108561	0.794448	0.88286	SAK_RS04275	NC_007432.1	802540	803352	-	813	protein_coding	TIGR03943 family protein && PF09323:Domain of unknown function (DUF1980)	-	1322	2136	296.478	307.939
SAK_RS04430	1318.46	1421.35	-0.108439	0.795395	0.88286	SAK_RS04430	NC_007432.1	832636	833904	+	1269	protein_coding	FtsW/RodA/SpoVE family cell cycle protein && PF01098:Cell cycle protein	-	1077	1740	154.741	160.71
SAK_RS07870	1247.45	1342.93	-0.106426	0.79937	0.883673	glmU	NC_007432.1	1557259	1558638	-	1380	protein_coding	bifunctional UDP-N-acetylglucosamine diphosphorylase/glucosamine-1-phosphate N-acetyltransferase GlmU && PF12804:MobA-like NTP transferase domain|PF14602:Hexapeptide repeat of succinyl-transferase	-	1019	1644	134.631	139.629
SAK_RS06340	6043.77	6497.42	-0.104423	0.79988	0.883673	SAK_RS06340	NC_007432.1	1235051	1235818	-	768	protein_coding	LytR family transcriptional regulator && PF09659:CRISPR-associated protein (Cas_Csm6)	-	4937	7954	1172.07	1213.89
SAK_RS04785	28.1745	30.2088	-0.101843	0.929212	0.974197	SAK_RS04785	NC_007432.1	910378	912639	+	2262	protein_coding	hypothetical protein && PF08764:Staphylococcus aureus coagulase	-	23	37	1.8539	1.91718
SAK_RS08605	74.6933	80.0384	-0.100193	0.874552	0.939552	SAK_RS08605	NC_007432.1	1699638	1699868	-	231	protein_coding	hypothetical protein && -	-	61	98	48.147	49.7243
SAK_RS07165	2646.69	2836.18	-0.0997756	0.809696	0.891269	SAK_RS07165	NC_007432.1	1405986	1407440	+	1455	protein_coding	UDP-N-acetylmuramoyl-L-alanyl-D-glutamate--L-lysine ligase && PF08245:Mur ligase middle domain|PF02875:Mur ligase family, glutamate ligase domain	-	2162	3472	270.922	279.686
SAK_RS06860	565.588	604.473	-0.0959919	0.823029	0.901098	SAK_RS06860	NC_007432.1	1346801	1347241	-	441	protein_coding	MarR family transcriptional regulator && PF12802:MarR family	-	462	740	191.009	196.674
SAK_RS06740	448.067	478.674	-0.0954114	0.824433	0.901165	SAK_RS06740	NC_007432.1	1325079	1325729	-	651	protein_coding	HXXEE domain-containing protein && PF13787:Protein of unknown function with HXXEE motif	-	366	586	102.506	105.505
SAK_RS10455	6.1392	6.51894	-0.0926567	1	1	SAK_RS10455	NC_007432.1	2072866	2073252	-	387	protein_coding	ArpU family transcriptional regulator && -	-	5	8	2.35565	2.42289
SAK_RS06805	5164.81	5505.73	-0.092225	0.823033	0.901098	SAK_RS06805	NC_007432.1	1335459	1336313	+	855	protein_coding	glutathione S-transferase C-terminal domain-containing protein && PF13410:Glutathione S-transferase, C-terminal domain|PF13409:Glutathione S-transferase, N-terminal domain	-	4219	6740	899.693	923.949
SAK_RS07725	200.783	214.006	-0.0921961	0.847564	0.918078	SAK_RS07725	NC_007432.1	1529882	1530097	-	216	protein_coding	YozE family protein && PF06855:YozE SAM-like fold	-	164	262	138.434	142.168
SAK_RS03820	346.46	369.213	-0.0918688	0.841835	0.915346	SAK_RS03820	NC_007432.1	704310	704531	+	222	protein_coding	hypothetical protein && -	-	283	452	232.426	238.638
SAK_RS02485	166.507	177.247	-0.0904035	0.863422	0.930982	SAK_RS02485	NC_007432.1	441613	442521	+	909	protein_coding	glycosyltransferase family 2 protein && PF00535:Glycosyl transferase family 2	Glycos_transf_2	136	217	27.2789	27.9802
SAK_RS10620	429.704	457.435	-0.0903104	0.83508	0.909915	SAK_RS10620	NC_007432.1	2099539	2100381	-	843	protein_coding	energy-coupling factor transporter ATPase && PF00005:ABC transporter|PF07673:Protein of unknown function (DUF1602)	ABC_tran	351	560	75.9155	77.8601
SAK_RS06285	264.441	280.99	-0.0877174	0.853201	0.92285	SAK_RS06285	NC_007432.1	1224764	1225711	-	948	protein_coding	glycosyltransferase && PF00535:Glycosyl transferase family 2	Glycos_transf_2	216	344	41.5429	42.5309
SAK_RS08900	554.57	588.953	-0.0868492	0.842497	0.915585	SAK_RS08900	NC_007432.1	1762351	1763142	-	792	protein_coding	PhzF family phenazine biosynthesis protein && PF02567:Phenazine biosynthesis-like protein	-	453	721	104.286	106.7
SAK_RS05770	561.915	595.488	-0.0837865	0.844339	0.916141	SAK_RS05770	NC_007432.1	1130687	1131259	+	573	protein_coding	ECF transporter S component && PF12822:Protein of unknown function (DUF3816)	-	459	729	146.053	149.117
SAK_RS07305	1445.77	1530.81	-0.0824848	0.84384	0.916081	SAK_RS07305	NC_007432.1	1436170	1436994	-	825	protein_coding	LicD family protein && PF04991:LicD family	-	1181	1874	261.004	266.238
SAK_RS08600	699.023	740.075	-0.0823859	0.847508	0.918078	SAK_RS08600	NC_007432.1	1698921	1699220	-	300	protein_coding	DUF4176 domain-containing protein && PF13780:Domain of unknown function (DUF4176)	-	571	906	347.029	353.966
SAK_RS05020	50793.5	53763.5	-0.0819846	0.841652	0.915346	SAK_RS05020	NC_007432.1	965749	967137	+	1389	protein_coding	dihydrolipoamide acetyltransferase && PF02817:e3 binding domain|PF00198:2-oxoacid dehydrogenases acyltransferase (catalytic domain)|PF00364:Biotin-requiring enzyme	Biotin_lipoyl	41492	65816	5446.45	5553.72
SAK_RS04470	106.522	112.713	-0.081869	0.885227	0.946593	SAK_RS04470	NC_007432.1	842933	844153	+	1221	protein_coding	OFA family MFS transporter && PF07690:Major Facilitator Superfamily	MFS_1	87	138	12.9914	13.247
SAK_RS04870	2389.61	2524.95	-0.0794962	0.848246	0.918078	ligA	NC_007432.1	926156	928114	+	1959	protein_coding	NAD-dependent DNA ligase LigA && PF03119:NAD-dependent DNA ligase C4 zinc finger domain|PF12826:Helix-hairpin-helix motif|PF00533:BRCA1 C Terminus (BRCT) domain|PF03120:NAD-dependent DNA ligase OB-fold domain|PF01653:NAD-dependent DNA ligase adenylation domain	BRCT	1952	3091	181.676	184.935
SAK_RS04295	7840.86	8280.66	-0.0787387	0.848345	0.918078	SAK_RS04295	NC_007432.1	805669	807831	+	2163	protein_coding	RNA-binding transcriptional accessory protein && PF09371:Tex-like protein N-terminal domain|PF00575:S1 RNA binding domain|PF16921:Tex protein YqgF-like domain|PF12836:Helix-hairpin-helix motif	S1	6405	10137	539.9	549.297
SAK_RS06635	363.599	383.917	-0.0785517	0.86261	0.930772	SAK_RS06635	NC_007432.1	1302923	1304080	-	1158	protein_coding	ISLre2 family transposase && PF06782:Uncharacterised protein family (UPF0236)	-	297	470	46.7626	47.5712
SAK_RS06320	1268.26	1338.03	-0.0772837	0.854134	0.923376	SAK_RS06320	NC_007432.1	1231019	1231711	-	693	protein_coding	Wzz/FepE/Etk N-terminal domain-containing protein && PF02706:Chain length determinant protein	-	1036	1638	272.57	277.035
SAK_RS11265	42.8646	44.9126	-0.0682657	0.949111	0.986827	SAK_RS11265	NC_007432.1	1959323	1960128	-	806	protein_coding	- && PF13613:Helix-turn-helix of DDE superfamily endonuclease|PF13359:DDE superfamily endonuclease	-	35	55	7.91743	7.99801
SAK_RS03875	17.1568	17.9555	-0.0679818	1	1	SAK_RS03875	NC_007432.1	713201	714124	+	924	protein_coding	LPXTG cell wall anchor domain-containing protein && PF05738:Cna protein B-type domain	-	14	22	2.76253	2.79065
SAK_RS00455	10669.9	11171.6	-0.0662871	0.872009	0.938772	rplD	NC_007432.1	77061	77684	+	624	protein_coding	50S ribosomal protein L4 && PF00573:Ribosomal protein L4/L1 family	-	8716	13676	2546.73	2568.79
SAK_RS03000	4883.25	5111.18	-0.065822	0.873386	0.938943	recN	NC_007432.1	544482	546140	+	1659	protein_coding	DNA repair protein RecN && PF02463:RecF/RecN/SMC N terminal domain	SMC_N	3989	6257	438.398	442.053
SAK_RS05535	1225.42	1282.48	-0.0656958	0.876268	0.93993	SAK_RS05535	NC_007432.1	1079971	1080732	-	762	protein_coding	ribonuclease HII && PF01351:Ribonuclease HII	-	1001	1570	239.514	241.49
SAK_RS06355	7248.36	7585.5	-0.0655949	0.87353	0.938943	SAK_RS06355	NC_007432.1	1237779	1238588	-	810	protein_coding	purine-nucleoside phosphorylase && PF01048:Phosphorylase superfamily	-	5921	9286	1332.79	1343.69
SAK_RS05500	2280.66	2386.08	-0.0652109	0.87557	0.939669	topA	NC_007432.1	1072187	1074307	-	2121	protein_coding	type I DNA topoisomerase && PF01131:DNA topoisomerase|PF01751:Toprim domain|PF01396:Topoisomerase DNA binding C4 zinc finger	Topoisom_bac	1863	2921	160.149	161.416
SAK_RS04100	716.161	749.06	-0.0648539	0.879863	0.94232	SAK_RS04100	NC_007432.1	761245	762129	-	885	protein_coding	LysR family transcriptional regulator && PF03466:LysR substrate binding domain|PF00126:Bacterial regulatory helix-turn-helix protein, lysR family	LysR_substrate	585	917	120.521	121.445
SAK_RS00805	5174.61	5408.52	-0.0637931	0.877226	0.94047	SAK_RS00805	NC_007432.1	121207	122526	+	1320	protein_coding	FAD-containing oxidoreductase && PF07992:Pyridine nucleotide-disulphide oxidoreductase|PF02852:Pyridine nucleotide-disulphide oxidoreductase, dimerisation domain	Pyr_redox_2	4227	6621	583.861	587.901
SAK_RS01635	156.713	163.36	-0.0601897	0.918567	0.966218	SAK_RS01635	NC_007432.1	275790	276281	-	492	protein_coding	RNA polymerase sigma factor && PF08281:Sigma-70, region 4|PF04542:Sigma-70 region 2	Sigma70_r4_2	128	200	47.4347	47.6452
SAK_RS07965	750.438	781.735	-0.059002	0.888569	0.949185	SAK_RS07965	NC_007432.1	1576302	1577519	+	1218	protein_coding	PTS sugar transporter subunit IIC && -	-	613	957	91.7623	92.0914
SAK_RS05585	340.339	354.509	-0.058969	0.891109	0.950424	SAK_RS05585	NC_007432.1	1089485	1090321	-	837	protein_coding	hypothetical protein && -	-	278	434	60.5579	60.7741
SAK_RS01470	91.8318	95.5591	-0.05785	0.920519	0.967317	SAK_RS01470	NC_007432.1	253798	254658	+	861	protein_coding	Rgg/GadR/MutR family transcriptional regulator && PF12844:Helix-turn-helix domain	-	75	117	15.8821	15.9271
SAK_RS07875	215.474	223.809	-0.0549494	0.915525	0.964521	SAK_RS07875	NC_007432.1	1558882	1559295	-	414	protein_coding	VOC family protein && PF06983:3-demethylubiquinone-9 3-methyltransferase	-	176	274	77.511	77.5719
SAK_RS03510	77.1416	80.0384	-0.0537258	0.93779	0.978996	SAK_RS03510	NC_007432.1	634905	636206	+	1302	protein_coding	HAMP domain-containing histidine kinase && PF14501:GHKL domain	-	63	98	8.82228	8.82205
SAK_RS01380	11.0359	11.4204	-0.0532287	1	1	SAK_RS01380	NC_007432.1	243719	244000	+	282	protein_coding	helix-turn-helix domain-containing protein && -	-	9	14	5.81895	5.8188
SAK_RS01640	11.0359	11.4204	-0.0532287	1	1	SAK_RS01640	NC_007432.1	276565	276726	+	162	protein_coding	lipoprotein && -	-	9	14	10.1293	10.129
SAK_RS00435	3826.79	3970	-0.0530165	0.898212	0.954315	thrC	NC_007432.1	72918	74408	+	1491	protein_coding	threonine synthase && PF14821:Threonine synthase N terminus|PF00291:Pyridoxal-phosphate dependent enzyme	PALP	3126	4860	382.263	382.044
SAK_RS01075	581.502	602.839	-0.0520621	0.907394	0.958804	SAK_RS01075	NC_007432.1	181245	181688	+	444	protein_coding	zinc-dependent MarR family transcriptional regulator && PF01047:MarR family	MarR	475	738	195.057	194.817
SAK_RS00700	665.97	690.245	-0.0517149	0.906697	0.958804	SAK_RS00700	NC_007432.1	101110	101802	+	693	protein_coding	phosphoglycerate mutase family protein && PF00300:Histidine phosphatase superfamily (branch 1)	-	544	845	143.125	142.915
SAK_RS07700	531.311	550.559	-0.0514215	0.903851	0.957591	SAK_RS07700	NC_007432.1	1524153	1524959	-	807	protein_coding	class I SAM-dependent methyltransferase && PF04072:Leucine carboxyl methyltransferase	-	434	674	98.0545	97.8906
SAK_RS05950	759.007	785.82	-0.0501403	0.907225	0.958804	SAK_RS05950	NC_007432.1	1166862	1167476	-	615	protein_coding	GDSL-type esterase/lipase family protein && PF00657:GDSL-like Lipase/Acylhydrolase	Lipase_GDSL	620	962	183.809	183.339
SAK_RS02205	703.92	728.638	-0.0498528	0.907779	0.958804	SAK_RS02205	NC_007432.1	390584	391003	-	420	protein_coding	HIT family protein && PF01230:HIT domain	HIT	575	892	249.614	248.926
SAK_RS05395	6752.57	6981.83	-0.0481744	0.907082	0.958804	SAK_RS05395	NC_007432.1	1050503	1051816	-	1314	protein_coding	HAMP domain-containing histidine kinase && PF02518:Histidine kinase-, DNA gyrase B-, and HSP90-like ATPase|PF00512:His Kinase A (phospho-acceptor) domain	HATPase_c	5516	8547	765.385	762.382
SAK_RS01015	681.884	704.949	-0.0480543	0.91269	0.962024	pbp3	NC_007432.1	167571	168806	-	1236	protein_coding	D-alanyl-D-alanine carboxypeptidase PBP3 && PF07943:Penicillin-binding protein 5, C-terminal domain|PF00768:D-alanyl-D-alanine carboxypeptidase	-	557	863	82.1652	81.8364
SAK_RS02755	1416.39	1463.01	-0.0467521	0.912018	0.961807	rsmD	NC_007432.1	496697	497236	+	540	protein_coding	16S rRNA (guanine(966)-N(2))-methyltransferase RsmD && PF03602:Conserved hypothetical protein 95	-	1157	1791	390.653	388.737
SAK_RS07955	550.898	568.531	-0.0455319	0.916779	0.96535	tehB	NC_007432.1	1574238	1575113	+	876	protein_coding	SAM-dependent methyltransferase TehB && PF03848:Tellurite resistance protein TehB|PF09313:Domain of unknown function (DUF1971)	-	450	696	93.6612	93.1236
SAK_RS11055	1144.62	1178.74	-0.0424082	0.920989	0.967319	SAK_RS11055	NC_007432.1	1185731	1186537	-	807	protein_coding	BCCT family transporter && PF02028:BCCT, betaine/carnitine/choline family transporter	-	935	1443	211.246	209.579
SAK_RS02695	131.005	134.769	-0.0411968	0.941964	0.981371	SAK_RS02695	NC_007432.1	484857	485060	+	204	protein_coding	galactose mutarotase && PF01263:Aldose 1-epimerase	Aldose_epim	107	165	95.6323	94.8
SAK_RS08120	1686.93	1733.4	-0.0392256	0.92604	0.972131	SAK_RS08120	NC_007432.1	1603700	1604407	-	708	protein_coding	segregation/condensation protein A && PF02616:ScpA/B protein	-	1378	2122	354.868	351.291
SAK_RS05820	850.821	873.226	-0.0375512	0.932667	0.976113	prfA	NC_007432.1	1141179	1142258	-	1080	protein_coding	peptide chain release factor 1 && PF03462:PCRF domain|PF00472:RF-1 domain	-	695	1069	117.331	116.013
SAK_RS09375	963.445	987.588	-0.0357538	0.934345	0.97688	SAK_RS09375	NC_007432.1	1859250	1859894	+	645	protein_coding	cyclic nucleotide-binding domain-containing protein && PF00027:Cyclic nucleotide-binding domain|PF13545:Crp-like helix-turn-helix domain	cNMP_binding	787	1209	222.467	219.695
SAK_RS07325	1547.38	1585.54	-0.0351805	0.93402	0.97688	SAK_RS07325	NC_007432.1	1439828	1440769	-	942	protein_coding	glycosyltransferase family 2 protein && PF00535:Glycosyl transferase family 2	Glycos_transf_2	1264	1941	244.651	241.507
SAK_RS08375	486.016	497.462	-0.0336744	0.944335	0.98285	dhaL	NC_007432.1	1653152	1653730	+	579	protein_coding	dihydroxyacetone kinase subunit L && PF02734:DAK2 domain	-	397	609	125.015	123.28
SAK_RS00275	610.882	623.261	-0.0290171	0.950972	0.987769	SAK_RS00275	NC_007432.1	35347	35586	+	240	protein_coding	acyl carrier protein && PF00550:Phosphopantetheine attachment site	PP-binding	499	763	379.088	372.621
SAK_RS05700	619.451	630.613	-0.025838	0.951587	0.987911	SAK_RS05700	NC_007432.1	1116194	1116532	-	339	protein_coding	hypothetical protein && PF03477:ATP cone domain	-	506	772	272.146	266.914
SAK_RS03970	224.043	227.893	-0.0247876	0.964657	0.996474	SAK_RS03970	NC_007432.1	731370	732248	+	879	protein_coding	ABC transporter permease && PF12698:ABC-2 family transporter protein	-	183	279	37.9589	37.2023
SAK_RS08555	12039.8	12229.4	-0.022553	0.956428	0.99194	secA	NC_007432.1	1687283	1689811	-	2529	protein_coding	preprotein translocase subunit SecA && PF07516:SecA Wing and Scaffold domain|PF01043:SecA preprotein cross-linking domain|PF07517:SecA DEAD-like domain|PF02810:SEC-C motif	SEC-C	9835	14971	709.05	693.835
SAK_RS00060	1352.73	1373.15	-0.021651	0.960392	0.994057	tilS	NC_007432.1	12087	13361	+	1275	protein_coding	tRNA lysidine(34) synthetase TilS && PF01171:PP-loop family	-	1105	1681	158.017	154.53
SAK_RS05990	881.425	892.831	-0.0186016	0.965682	0.997035	murB	NC_007432.1	1175469	1176371	-	903	protein_coding	UDP-N-acetylmuramate dehydrogenase && PF02873:UDP-N-acetylenolpyruvoylglucosamine reductase, C-terminal domain|PF01565:FAD binding domain	FAD_binding_4	720	1093	145.377	141.869
SAK_RS11520	192.214	194.401	-0.0165661	0.986317	1	SAK_RS11520	NC_007432.1	153000	153170	-	171	protein_coding	hypothetical protein && -	-	157	238	167.4	163.131
SAK_RS07195	5205.21	5263.12	-0.0159702	0.969565	1	SAK_RS07195	NC_007432.1	1412127	1413062	-	936	protein_coding	manganese-dependent inorganic pyrophosphatase && PF01368:DHH family|PF02833:DHHA2 domain	-	4252	6443	828.263	806.801
SAK_RS08895	340.339	343.89	-0.0151095	0.976235	1	SAK_RS08895	NC_007432.1	1761779	1762309	-	531	protein_coding	GrpB family protein && PF04229:GrpB protein	-	278	421	95.4556	92.927
SAK_RS01890	445.619	450.084	-0.0144895	0.981709	1	SAK_RS01890	NC_007432.1	330169	330759	+	591	protein_coding	response regulator transcription factor && PF00196:Bacterial regulatory proteins, luxR family|PF00072:Response regulator receiver domain	Response_reg	364	551	112.296	109.274
SAK_RS03435	2350.44	2373.83	-0.0143072	0.973541	1	SAK_RS03435	NC_007432.1	622158	623093	-	936	protein_coding	bifunctional oligoribonuclease/PAP phosphatase NrnA && PF01368:DHH family|PF02272:DHHA1 domain	-	1920	2906	374.004	363.893
SAK_RS03920	1701.62	1717.06	-0.0130564	0.976474	1	SAK_RS03920	NC_007432.1	723252	724403	+	1152	protein_coding	serine hydrolase && PF00144:Beta-lactamase	Beta-lactamase	1390	2102	219.995	213.863
SAK_RS01940	773.698	779.285	-0.0104427	0.985769	1	SAK_RS01940	NC_007432.1	340987	342006	+	1020	protein_coding	sensor histidine kinase && PF07730:Histidine kinase	HisKA_3	632	954	112.971	109.623
SAK_RS05060	465.205	468.055	-0.00891298	0.988277	1	SAK_RS05060	NC_007432.1	975759	976130	+	372	protein_coding	YbgA family protein && PF08349:Protein of unknown function (DUF1722)	-	380	573	186.248	180.537
SAK_RS09370	752.887	756.412	-0.00680428	0.99268	1	SAK_RS09370	NC_007432.1	1857986	1859138	-	1153	protein_coding	MFS transporter && PF07690:Major Facilitator Superfamily	MFS_1	615	926	97.2516	94.1317
SAK_RS01730	5036.28	5046.65	-0.0029776	0.994796	1	SAK_RS01730	NC_007432.1	293697	295127	+	1431	protein_coding	helix-turn-helix domain-containing protein && PF05043:Mga helix-turn-helix domain	Mga	4114	6178	524.174	506.014
SAK_RS05310	5205.21	5211.66	-0.00179438	0.997073	1	guaA	NC_007432.1	1031904	1033466	-	1563	protein_coding	glutamine-hydrolyzing GMP synthase && PF00958:GMP synthase C terminal domain|PF02540:NAD synthase|PF00117:Glutamine amidotransferase class-I	GATase	4252	6380	496.004	478.427
SAK_RS08000	641.487	642.05	-0.00134184	1	1	serC	NC_007432.1	1582038	1583130	-	1093	protein_coding	3-phosphoserine/phosphohydroxythreonine transaminase && PF00266:Aminotransferase class-V	Aminotran_5	524	786	87.4102	84.2863
SAK_RS03355	7.36337	7.33585	-0.00132009	1	1	SAK_RS03355	NC_007432.1	604247	605695	-	1449	protein_coding	IS1182-like element IS1563 family transposase && PF05598:Transposase domain (DUF772)|PF13751:Transposase DDE domain	-	6	9	0.754977	0.727995
SAK_RS03900	4.91506	4.8851	-0.00130936	1	1	SAK_RS03900	NC_007432.1	719698	720303	+	606	protein_coding	prealbumin-like fold domain-containing protein && PF05738:Cna protein B-type domain	-	4	6	1.20348	1.16047
SAK_RS07545	2.46687	2.43425	-0.00127818	1	1	SAK_RS07545	NC_007432.1	1495648	1495998	+	351	protein_coding	hypothetical protein && -	-	2	3	1.0389	1.00177
SAK_RS02810	2.46687	2.43425	-0.00127818	1	1	SAK_RS02810	NC_007432.1	507187	508677	-	1491	protein_coding	IS1182-like element IS1563 family transposase && PF13751:Transposase DDE domain|PF05598:Transposase domain (DUF772)	-	2	3	0.24457	0.235829
SAK_RS00440	2700.55	2696.49	0.00214996	0.996837	1	SAK_RS00440	NC_007432.1	74513	75793	+	1281	protein_coding	MATE family efflux transporter && PF01554:MatE	MatE	2206	3301	313.984	302.031
SAK_RS02330	744.317	741.708	0.0049986	0.996284	1	SAK_RS02330	NC_007432.1	413441	414478	+	1038	protein_coding	HAMP domain-containing histidine kinase && PF00512:His Kinase A (phospho-acceptor) domain|PF00672:HAMP domain|PF02518:Histidine kinase-, DNA gyrase B-, and HSP90-like ATPase	HATPase_c	608	908	106.797	102.528
SAK_RS06000	364.823	362.678	0.00837024	0.992541	1	folB	NC_007432.1	1177000	1177362	-	363	protein_coding	dihydroneopterin aldolase && PF02152:Dihydroneopterin aldolase	-	298	444	149.679	143.361
SAK_RS08260	7674.37	7625.53	0.00920556	0.982475	1	SAK_RS08260	NC_007432.1	1630397	1631086	-	690	protein_coding	response regulator transcription factor && PF00072:Response regulator receiver domain|PF00486:Transcriptional regulatory protein, C terminal	Response_reg	6269	9335	1656.53	1585.69
SAK_RS06325	1165.43	1156.68	0.0108315	0.981466	1	SAK_RS06325	NC_007432.1	1231720	1232451	-	732	protein_coding	tyrosine-protein phosphatase CpsB && -	-	952	1416	237.125	226.729
SAK_RS07920	45.313	44.9126	0.0116823	1	1	SAK_RS07920	NC_007432.1	1563620	1565032	-	1413	protein_coding	glycosyltransferase family 2 protein && PF13641:Glycosyltransferase like family 2	-	37	55	4.77431	4.56221
SAK_RS10650	1260.92	1250.62	0.0117893	0.979432	1	recF	NC_007432.1	2104985	2106094	+	1110	protein_coding	DNA replication/repair protein RecF && PF02463:RecF/RecN/SMC N terminal domain	SMC_N	1030	1531	169.186	161.662
SAK_RS10320	161.61	160.092	0.0132946	0.983782	1	cadX	NC_007432.1	2044850	2045188	+	339	protein_coding	Cd(II)/Zn(II)-sensing metalloregulatory transcriptional regulator CadX && PF01022:Bacterial regulatory protein, arsR family	HTH_5	132	196	70.9946	67.7658
SAK_RS08720	508.051	503.181	0.013798	0.978322	1	dinB	NC_007432.1	1723177	1724286	-	1110	protein_coding	DNA polymerase IV && PF11798:IMS family HHH motif|PF00817:impB/mucB/samB family|PF11799:impB/mucB/samB family C-terminal domain	IMS	415	616	68.1673	65.0447
SAK_RS01185	35.5195	35.1101	0.0152836	1	1	SAK_RS01185	NC_007432.1	207077	207316	-	240	protein_coding	hypothetical protein && -	-	29	43	22.0312	20.9996
SAK_RS00745	591.295	584.868	0.0156807	0.976627	1	SAK_RS00745	NC_007432.1	110460	111218	+	759	protein_coding	bifunctional hydroxymethylpyrimidine kinase/phosphomethylpyrimidine kinase && PF08543:Phosphomethylpyrimidine kinase	-	483	716	116.026	110.567
SAK_RS02745	1341.71	1325.78	0.0172036	0.968866	0.999824	asnA	NC_007432.1	495079	496071	+	993	protein_coding	aspartate--ammonia ligase && PF03590:Aspartate-ammonia ligase	-	1096	1623	201.239	191.568
SAK_RS00485	6496.72	6410.83	0.0191915	0.963167	0.995433	rplP	NC_007432.1	80238	80651	+	414	protein_coding	50S ribosomal protein L16 && PF00252:Ribosomal protein L16p/L10e	-	5307	7848	2337.22	2221.84
SAK_RS07435	317.08	312.848	0.0192206	0.974274	1	SAK_RS07435	NC_007432.1	1465170	1465634	-	465	protein_coding	8-oxo-dGTP diphosphatase && PF00293:NUDIX domain	NUDIX	259	383	101.554	96.5384
SAK_RS10785	417995	412300	0.0197915	0.961517	0.994225	ssrA	NC_007432.1	999964	1000313	-	350	protein_coding	transfer-messenger RNA && -	-	341450	504727	177873	169022
SAK_RS07150	1340.49	1320.87	0.0212296	0.96112	0.994225	SAK_RS07150	NC_007432.1	1402353	1402844	-	492	protein_coding	EbsA family protein && -	-	1095	1617	405.789	385.212
SAK_RS06510	1153.19	1132.99	0.0254489	0.953403	0.989299	hflX	NC_007432.1	1273220	1274458	-	1239	protein_coding	GTPase HflX && PF01926:50S ribosome-binding GTPase|PF16360:GTP-binding GTPase Middle Region|PF13167:GTP-binding GTPase N-terminal	-	942	1387	138.622	131.208
SAK_RS06650	391.755	384.733	0.0259571	0.958001	0.992575	SAK_RS06650	NC_007432.1	1305401	1307215	-	1815	protein_coding	3'-5' exoribonuclease && PF00929:Exonuclease	Exonuc_X-T	320	471	32.1458	30.4158
SAK_RS10350	255.871	250.766	0.0288707	0.957764	0.992575	SAK_RS10350	NC_007432.1	2049856	2050461	+	606	protein_coding	replication protein && PF01719:Plasmid replication protein	-	209	307	62.8818	59.3773
SAK_RS08745	96.7285	94.7422	0.0293826	0.973964	1	SAK_RS08745	NC_007432.1	1729084	1729980	+	897	protein_coding	sulfite exporter TauE/SafE family protein && -	-	79	116	16.0578	15.1572
SAK_RS05835	902.236	883.845	0.0296524	0.947335	0.985477	SAK_RS05835	NC_007432.1	1143331	1144269	+	939	protein_coding	FAD:protein FMN transferase && PF02424:ApbE family	-	737	1082	143.104	135.057
SAK_RS07735	1473.93	1443.41	0.0301512	0.943734	0.98272	cvfB	NC_007432.1	1530741	1531595	-	855	protein_coding	RNA-binding virulence regulatory protein CvfB && PF13509:S1 domain	-	1204	1767	256.751	242.228
SAK_RS00970	2363.9	2314.2	0.0306364	0.941921	0.981371	SAK_RS00970	NC_007432.1	157867	158706	+	840	protein_coding	undecaprenyl-diphosphate phosphatase && PF02673:Bacitracin resistance protein BacA	-	1931	2833	419.135	395.295
SAK_RS01200	2089.69	2044.63	0.0314233	0.940596	0.980934	SAK_RS01200	NC_007432.1	208114	208740	+	627	protein_coding	DUF4479 and tRNA-binding domain-containing protein && PF01588:Putative tRNA binding domain|PF14794:Domain of unknown function (DUF4479)	-	1707	2503	496.383	467.894
SAK_RS00070	12871	12584.8	0.0324394	0.937228	0.978904	ftsH	NC_007432.1	13931	15907	+	1977	protein_coding	ATP-dependent zinc metalloprotease FtsH && PF06480:FtsH Extracellular|PF00004:ATPase family associated with various cellular activities (AAA)|PF01434:Peptidase family M41	AAA	10514	15406	969.644	913.351
SAK_RS10720	815.32	795.622	0.0352155	0.938288	0.979021	SAK_RS10720	NC_007432.1	2119112	2119983	+	872	protein_coding	YitT family protein && PF02588:Uncharacterised 5xTM membrane BCR, YitT family COG1284|PF10035:Uncharacterized protein conserved in bacteria (DUF2179)	-	666	974	139.254	130.917
SAK_RS00420	5740.18	5598.04	0.0361642	0.930364	0.974689	SAK_RS00420	NC_007432.1	66913	68691	+	1779	protein_coding	acyltransferase && PF01757:Acyltransferase family	-	4689	6853	480.569	451.501
SAK_RS05450	690.454	673.091	0.0366646	0.935346	0.977432	SAK_RS05450	NC_007432.1	1062626	1062907	-	282	protein_coding	UPF0223 family protein && PF05256:Uncharacterised protein family (UPF0223)	-	564	824	364.654	342.478
SAK_RS02065	104.074	101.277	0.0387688	0.950928	0.987769	SAK_RS02065	NC_007432.1	366106	366897	+	792	protein_coding	enoyl-CoA hydratase && PF00378:Enoyl-CoA hydratase/isomerase	ECH	85	124	19.5679	18.3506
SAK_RS09575	309.735	301.412	0.0391213	0.929422	0.974197	nrdI	NC_007432.1	1906662	1907117	+	456	protein_coding	class Ib ribonucleoside-diphosphate reductase assembly flavoprotein NrdI && PF07972:NrdI Flavodoxin like	-	253	369	101.16	94.8453
SAK_RS00380	58.779	57.1658	0.039217	0.959571	0.993704	purE	NC_007432.1	59350	59838	+	489	protein_coding	5-(carboxyamino)imidazole ribonucleotide mutase && PF00731:AIR carboxylase	-	48	70	17.8971	16.7781
SAK_RS06395	340.339	330.003	0.0443338	0.927355	0.973017	SAK_RS06395	NC_007432.1	1245625	1246488	-	864	protein_coding	ABC transporter permease && PF02653:Branched-chain amino acid transport system / permease component	BPD_transp_2	278	404	58.6654	54.8052
SAK_RS05380	233.836	226.259	0.0472819	0.919006	0.966218	SAK_RS05380	NC_007432.1	1047746	1048432	-	687	protein_coding	SatD family protein && PF16264:SatD family (SatD)	-	191	277	50.6906	47.2582
SAK_RS06930	6305.75	6097.15	0.048523	0.906442	0.958804	SAK_RS06930	NC_007432.1	1362055	1364019	-	1965	protein_coding	fructose-specific PTS transporter subunit EIIC && PF00359:Phosphoenolpyruvate-dependent sugar phosphotransferase system, EIIA 2|PF02378:Phosphotransferase system, EIIC|PF02302:PTS system, Lactose/Cellobiose specific IIB subunit	PTS_EIIA_2	5151	7464	477.947	445.209
SAK_RS06125	36036.1	34804.6	0.0501604	0.902765	0.957481	SAK_RS06125	NC_007432.1	1195548	1196099	-	552	protein_coding	Asp23/Gls24 family envelope stress response protein && PF03780:Asp23 family, cell envelope-related function	-	29437	42607	9723.12	9046.83
SAK_RS08165	14952.1	14423.6	0.0519155	0.899536	0.954977	SAK_RS08165	NC_007432.1	1609640	1610329	-	690	protein_coding	Bax inhibitor-1/YccA family protein && PF01027:Inhibitor of apoptosis-promoting Bax1	-	12214	17657	3227.45	2999.32
SAK_RS07625	2815.62	2713.65	0.0531998	0.898225	0.954315	SAK_RS07625	NC_007432.1	1511293	1512462	-	1170	protein_coding	multidrug efflux MFS transporter && PF07690:Major Facilitator Superfamily	MFS_1	2300	3322	358.421	332.788
SAK_RS07645	334.219	321.834	0.0543054	0.909452	0.959795	mutM	NC_007432.1	1515703	1516524	-	822	protein_coding	DNA-formamidopyrimidine glycosylase && PF06831:Formamidopyrimidine-DNA glycosylase H2TH domain|PF01149:Formamidopyrimidine-DNA glycosylase N-terminal domain|PF06827:Zinc finger found in FPG and IleRS	H2TH	273	394	60.5539	56.1796
SAK_RS06710	2930.69	2820.66	0.0551909	0.894346	0.952606	SAK_RS06710	NC_007432.1	1315207	1318818	-	3612	protein_coding	Eco57I restriction-modification methylase domain-containing protein && PF12950:TaqI-like C-terminal specificity domain|PF07669:Eco57I restriction-modification methylase	-	2394	3453	120.845	112.048
SAK_RS04525	1115.24	1072.54	0.0562701	0.894537	0.952606	SAK_RS04525	NC_007432.1	854392	855132	+	741	protein_coding	1-acyl-sn-glycerol-3-phosphate acyltransferase && PF01553:Acyltransferase	Acyltransferase	911	1313	224.156	207.683
SAK_RS01355	10867	10450.3	0.0564092	0.890981	0.950424	rplM	NC_007432.1	240359	240805	+	447	protein_coding	50S ribosomal protein L13 && PF00572:Ribosomal protein L13	-	8877	12793	3620.84	3354.43
SAK_RS09515	39.1921	37.5607	0.0598673	1	1	lacA	NC_007432.1	1890489	1890914	-	426	protein_coding	galactose-6-phosphate isomerase subunit LacA && PF02502:Ribose/Galactose Isomerase	LacAB_rpiB	32	46	13.6959	12.6562
SAK_RS07175	145.696	139.67	0.0605337	0.909646	0.959795	SAK_RS07175	NC_007432.1	1408414	1409346	+	933	protein_coding	ABC transporter substrate-binding protein && PF01497:Periplasmic binding protein	Peripla_BP_2	119	171	23.255	21.4817
SAK_RS09595	297.493	285.074	0.0613239	0.89845	0.954315	SAK_RS09595	NC_007432.1	1908884	1909921	-	1038	protein_coding	extracellular solute-binding protein && PF13343:Bacterial extracellular solute-binding protein	-	243	349	42.6835	39.4078
SAK_RS09990	346.46	331.636	0.06292	0.896408	0.953616	SAK_RS09990	NC_007432.1	1971503	1972588	+	1086	protein_coding	iron-containing alcohol dehydrogenase family protein && PF00465:Iron-containing alcohol dehydrogenase	-	283	406	47.5125	43.8178
SAK_RS07450	668.418	639.599	0.0634972	0.886646	0.94762	gtfA	NC_007432.1	1467235	1468743	-	1509	protein_coding	accessory Sec system glycosyltransferase GtfA && PF00534:Glycosyl transferases group 1	Glycos_transf_1	546	783	65.9712	60.8173
SAK_RS01325	175.076	167.444	0.0639659	0.892993	0.951942	SAK_RS01325	NC_007432.1	235251	235433	+	183	protein_coding	lipoprotein && -	-	143	205	142.474	131.298
SAK_RS08130	1423.73	1361.72	0.0642117	0.878603	0.941458	SAK_RS08130	NC_007432.1	1605137	1605610	-	474	protein_coding	CBS domain-containing protein && PF00571:CBS domain	CBS	1163	1667	447.355	412.203
SAK_RS03975	663.522	633.881	0.0658442	0.881505	0.943101	SAK_RS03975	NC_007432.1	732245	734248	+	2004	protein_coding	hypothetical protein && -	-	542	776	49.312	45.3856
SAK_RS05085	585.175	557.911	0.0687307	0.875502	0.939669	SAK_RS05085	NC_007432.1	979259	979915	+	657	protein_coding	TIGR01906 family membrane protein && PF07314:Protein of unknown function (DUF1461)	-	478	683	132.652	121.846
SAK_RS06800	9001.38	8568.2	0.0711472	0.862776	0.930772	SAK_RS06800	NC_007432.1	1334444	1335358	+	915	protein_coding	diacylglycerol kinase family lipid kinase && PF00781:Diacylglycerol kinase catalytic domain	-	7353	10489	1465.19	1343.59
SAK_RS07865	648.832	616.726	0.073122	0.865795	0.933054	SAK_RS07865	NC_007432.1	1556684	1557238	-	555	protein_coding	NUDIX hydrolase && PF00293:NUDIX domain	NUDIX	530	755	174.114	159.444
SAK_RS10030	372.168	353.692	0.0733	0.873375	0.938943	SAK_RS10030	NC_007432.1	1985262	1986650	+	1389	protein_coding	HAMP domain-containing histidine kinase && PF02518:Histidine kinase-, DNA gyrase B-, and HSP90-like ATPase|PF00512:His Kinase A (phospho-acceptor) domain	HATPase_c	304	433	39.9046	36.5376
SAK_RS02910	2093.36	1988.26	0.0742831	0.858448	0.92707	SAK_RS02910	NC_007432.1	526477	526731	+	255	protein_coding	YggT family protein && PF02325:YGGT family	-	1710	2434	1222.66	1118.75
SAK_RS09860	23.2777	22.0399	0.076248	1	1	SAK_RS09860	NC_007432.1	1951890	1952264	+	375	protein_coding	DUF1310 family protein && PF07006:Protein of unknown function (DUF1310)	-	19	27	9.2379	8.43892
SAK_RS04835	3469.33	3278.11	0.081776	0.843326	0.916004	SAK_RS04835	NC_007432.1	919857	921116	+	1260	protein_coding	UDP-N-acetylglucosamine 1-carboxyvinyltransferase && PF00275:EPSP synthase (3-phosphoshikimate 1-carboxyvinyltransferase)	EPSP_synthase	2834	4013	410.091	373.296
SAK_RS09470	108.97	102.911	0.0819791	0.881339	0.943101	SAK_RS09470	NC_007432.1	1881381	1882061	+	681	protein_coding	response regulator && PF00072:Response regulator receiver domain	Response_reg	89	126	23.8284	21.6859
SAK_RS08440	1410.27	1332.31	0.081997	0.844887	0.916255	yqeH	NC_007432.1	1661319	1662437	-	1119	protein_coding	ribosome biogenesis GTPase YqeH && PF01926:50S ribosome-binding GTPase	-	1152	1631	187.704	170.836
SAK_RS09945	206.904	195.218	0.0835821	0.855906	0.924808	SAK_RS09945	NC_007432.1	1964192	1964398	-	207	protein_coding	PLDc N-terminal domain-containing protein && PF13396:Phospholipase_D-nuclease N-terminal	-	169	239	148.856	135.326
SAK_RS02895	13889.5	13083.9	0.0861994	0.833882	0.909089	ftsZ	NC_007432.1	523897	525177	+	1281	protein_coding	cell division protein FtsZ && PF12327:FtsZ family, C-terminal domain|PF00091:Tubulin/FtsZ family, GTPase domain	Tubulin	11346	16017	1614.9	1465.5
SAK_RS03030	47.7614	44.9126	0.0874316	0.902908	0.957481	SAK_RS03030	NC_007432.1	550234	550395	-	162	protein_coding	TM2 domain-containing protein && PF05154:TM2 domain	TM2	39	55	43.8935	39.7926
SAK_RS00010	3005.37	2826.38	0.0885677	0.830662	0.906947	dnaN	NC_007432.1	1617	2753	+	1137	protein_coding	DNA polymerase III subunit beta && PF02768:DNA polymerase III beta subunit, C-terminal domain|PF00712:DNA polymerase III beta subunit, N-terminal domain|PF02767:DNA polymerase III beta subunit, central domain	DNA_pol3_beta_2	2455	3460	393.679	356.673
SAK_RS09325	9882.79	9287.87	0.0895638	0.827636	0.904188	rpsB	NC_007432.1	1848003	1848773	-	771	protein_coding	30S ribosomal protein S2 && PF00318:Ribosomal protein S2	-	8073	11370	1909.11	1728.46
SAK_RS06235	5150.12	4833.44	0.0915441	0.824345	0.901165	parE	NC_007432.1	1214103	1216052	-	1950	protein_coding	DNA topoisomerase IV subunit B && PF01751:Toprim domain|PF02518:Histidine kinase-, DNA gyrase B-, and HSP90-like ATPase|PF00204:DNA gyrase B|PF00986:DNA gyrase B subunit, carboxyl terminus	DNA_gyraseB	4207	5917	393.359	355.649
SAK_RS01925	3009.04	2823.11	0.0919982	0.824173	0.901165	SAK_RS01925	NC_007432.1	337442	338179	+	738	protein_coding	Stp1/IreP family PP2C-type Ser/Thr phosphatase && PF13672:Protein phosphatase 2C	-	2458	3456	607.263	548.873
SAK_RS06910	2350.44	2203.92	0.0928314	0.823064	0.901098	SAK_RS06910	NC_007432.1	1359488	1360336	-	849	protein_coding	DegV family protein && PF02645:Uncharacterised protein, DegV family COG1307	-	1920	2698	412.33	372.468
SAK_RS04955	379.513	355.326	0.0948416	0.831039	0.906947	SAK_RS04955	NC_007432.1	945541	945732	+	192	protein_coding	DNA-directed RNA polymerase subunit beta && PF11772:DNA-directed RNA polymerase subunit beta	-	310	435	294.382	265.548
SAK_RS07135	2952.73	2761.84	0.0963962	0.815908	0.895806	cmk	NC_007432.1	1400905	1401588	-	684	protein_coding	(d)CMP kinase && PF02224:Cytidylate kinase	-	2412	3381	642.943	579.353
SAK_RS03490	30.6228	28.575	0.0977886	0.93103	0.974893	SAK_RS03490	NC_007432.1	630839	632116	+	1278	protein_coding	ABC transporter permease && PF12704:MacB-like periplasmic core domain|PF02687:FtsX-like permease family	-	25	35	3.56665	3.2099
SAK_RS08950	456.636	426.394	0.0987188	0.816063	0.895806	SAK_RS08950	NC_007432.1	1771152	1772177	-	1026	protein_coding	aminotransferase class V-fold PLP-dependent enzyme && PF01212:Beta-eliminating lyase	Beta_elim_lyase	373	522	66.2846	59.6317
SAK_RS03335	3828.02	3573	0.0994431	0.809774	0.891269	queG	NC_007432.1	600310	601434	+	1125	protein_coding	tRNA epoxyqueuosine(34) reductase QueG && PF13484:4Fe-4S double cluster binding domain|PF08331:Domain of unknown function (DUF1730)	-	3127	4374	506.788	455.702
SAK_RS02565	479.895	447.633	0.100272	0.818865	0.898404	SAK_RS02565	NC_007432.1	457819	459012	-	1194	protein_coding	YSIRK-targeted surface antigen transcriptional regulator && PF12833:Helix-turn-helix domain	-	392	548	59.8595	53.7936
SAK_RS08585	1432.3	1334.76	0.101712	0.807764	0.890005	nusB	NC_007432.1	1696528	1696962	-	435	protein_coding	transcription antitermination factor NusB && PF01029:NusB family	-	1170	1634	490.397	440.268
SAK_RS05035	1926.87	1795.48	0.101858	0.806568	0.889635	SAK_RS05035	NC_007432.1	970149	970934	-	786	protein_coding	type 1 glutamine amidotransferase && PF07685:CobB/CobQ-like glutamine amidotransferase domain	-	1574	2198	365.118	327.763
SAK_RS00720	14799.1	13779.1	0.103026	0.802021	0.885565	grpE	NC_007432.1	104303	104875	+	573	protein_coding	nucleotide exchange factor GrpE && PF01025:GrpE	-	12089	16868	3846.69	3450.35
SAK_RS10265	920.599	856.071	0.104772	0.805516	0.888949	argR	NC_007432.1	2034215	2034652	-	438	protein_coding	arginine repressor && PF01316:Arginine repressor, DNA binding domain|PF02863:Arginine repressor, C-terminal domain	Arg_repressor	752	1048	313.036	280.441
SAK_RS09360	1030.77	955.73	0.108991	0.795619	0.88286	SAK_RS09360	NC_007432.1	1854914	1856809	-	1896	protein_coding	endopeptidase && PF05649:Peptidase family M13|PF01431:Peptidase family M13	-	842	1170	80.9701	72.3272
SAK_RS06440	456.636	423.127	0.109813	0.797382	0.88286	hylB	NC_007432.1	1255748	1258993	+	3246	protein_coding	hyaluronate lyase && PF08124:Polysaccharide lyase family 8, N terminal alpha-helical domain|PF02884:Polysaccharide lyase family 8, C-terminal beta-sandwich domain|PF02278:Polysaccharide lyase family 8, super-sandwich domain	-	373	518	20.9513	18.7041
SAK_RS09605	324.425	300.595	0.109864	0.811588	0.892791	SAK_RS09605	NC_007432.1	1910710	1912359	-	1650	protein_coding	sensor histidine kinase && PF06580:Histidine kinase	His_kinase	265	368	29.2828	26.1408
SAK_RS04480	91.8318	84.9397	0.111844	0.833178	0.908801	SAK_RS04480	NC_007432.1	845147	846685	+	1539	protein_coding	LPXTG cell wall anchor domain-containing protein && -	-	75	104	8.88533	7.92044
SAK_RS07525	3409.35	3154.76	0.111945	0.786502	0.877334	uvrB	NC_007432.1	1489421	1491412	-	1992	protein_coding	excinuclease ABC subunit B && PF12344:Ultra-violet resistance protein B|PF00271:Helicase conserved C-terminal domain|PF02151:UvrB/uvrC motif|PF04851:Type III restriction enzyme, res subunit	Helicase_C	2785	3862	254.91	227.236
SAK_RS08160	766.353	709.033	0.112069	0.792706	0.881875	SAK_RS08160	NC_007432.1	1609051	1609572	-	522	protein_coding	transcription repressor NadR && PF08279:HTH domain|PF02829:3H domain	3H	626	868	218.653	194.896
SAK_RS07820	617.003	570.164	0.113794	0.789324	0.879533	pabB	NC_007432.1	1546946	1548661	-	1716	protein_coding	aminodeoxychorismate synthase component I && PF00425:chorismate binding enzyme|PF01063:Amino-transferase class IV	-	504	698	53.5506	47.6752
SAK_RS02100	3138.8	2899.9	0.114193	0.782447	0.874255	fabF	NC_007432.1	371499	372731	+	1233	protein_coding	beta-ketoacyl-ACP synthase II && PF02801:Beta-ketoacyl synthase, C-terminal domain|PF00109:Beta-ketoacyl synthase, N-terminal domain	ketoacyl-synt	2564	3550	379.146	337.458
SAK_RS01775	271.786	250.766	0.115887	0.797078	0.88286	ftsL	NC_007432.1	304962	305288	+	327	protein_coding	cell division protein FtsL && PF04977:Septum formation initiator	-	222	307	123.782	110.039
SAK_RS03025	1358.85	1253.89	0.115931	0.781499	0.874255	SAK_RS03025	NC_007432.1	548964	550106	-	1143	protein_coding	site-specific integrase && PF00589:Phage integrase family	Phage_integrase	1110	1535	177.063	157.404
SAK_RS05460	1808.13	1668.05	0.116299	0.779816	0.873647	SAK_RS05460	NC_007432.1	1063356	1064288	-	933	protein_coding	bifunctional riboflavin kinase/FAD synthetase && PF06574:FAD synthetase|PF01687:Riboflavin kinase	-	1477	2042	288.636	256.524
SAK_RS08765	532.535	490.927	0.117243	0.788149	0.878696	SAK_RS08765	NC_007432.1	1732904	1733563	+	660	protein_coding	Crp/Fnr family transcriptional regulator && PF13545:Crp-like helix-turn-helix domain	-	435	601	120.17	106.73
SAK_RS05925	1258.47	1159.13	0.118574	0.77693	0.871831	SAK_RS05925	NC_007432.1	1162110	1162457	+	348	protein_coding	DUF1831 domain-containing protein && PF08866:Putative amino acid metabolism	-	1028	1419	538.598	477.923
SAK_RS09380	1307.44	1204.06	0.118784	0.776378	0.871686	def	NC_007432.1	1859960	1860574	+	615	protein_coding	peptide deformylase && PF01327:Polypeptide deformylase	Pep_deformylase	1068	1474	316.626	280.916
SAK_RS03985	799.405	735.99	0.119157	0.779651	0.873647	SAK_RS03985	NC_007432.1	735195	737390	+	2196	protein_coding	beta-ketoacyl-[acyl-carrier-protein] synthase family protein && PF02801:Beta-ketoacyl synthase, C-terminal domain|PF00109:Beta-ketoacyl synthase, N-terminal domain	Ketoacyl-synt_C	653	901	54.2166	48.0891
SAK_RS05650	132.23	121.699	0.119224	0.819704	0.898848	SAK_RS05650	NC_007432.1	1103770	1104552	-	783	protein_coding	WxcM-like domain-containing protein && PF01764:Lipase (class 3)	Lipase_3	108	149	25.1486	22.3038
SAK_RS01005	6737.88	6196.81	0.120759	0.769278	0.86683	sufB	NC_007432.1	164741	166159	+	1419	protein_coding	Fe-S cluster assembly protein SufB && PF01458:Uncharacterized protein family (UPF0051)	-	5504	7586	707.208	626.592
SAK_RS11690	239.957	220.541	0.12145	0.782473	0.874255	SAK_RS11690	NC_007432.1	1422336	1422398	-	63	protein_coding	hypothetical protein && -	-	196	270	567.24	502.317
SAK_RS07680	532.535	489.294	0.122051	0.777405	0.871892	SAK_RS07680	NC_007432.1	1521303	1521704	-	402	protein_coding	hypothetical protein && -	-	435	599	197.294	174.645
SAK_RS00725	85176.9	78215.9	0.123	0.764336	0.862852	dnaK	NC_007432.1	105056	106885	+	1830	protein_coding	molecular chaperone DnaK && PF10712:NAD-specific glutamate dehydrogenase|PF00012:Hsp70 protein	HSP70	69579	95750	6932.31	6132.56
SAK_RS10775	19.6052	17.9555	0.123383	0.903284	0.957481	tadA	NC_007432.1	197209	198180	+	972	protein_coding	Flp pilus assembly complex ATPase component TadA && PF00437:Type II/IV secretion system protein	-	16	22	3.00127	2.65284
SAK_RS07580	82.0383	75.1371	0.125951	0.814827	0.895648	SAK_RS07580	NC_007432.1	1502047	1502769	-	723	protein_coding	rRNA pseudouridine synthase && PF01479:S4 domain|PF00849:RNA pseudouridylate synthase	S4	67	92	16.8961	14.9143
SAK_RS08230	13494.1	12356.1	0.127106	0.757077	0.859214	SAK_RS08230	NC_007432.1	1621589	1624687	-	3099	protein_coding	SNF2 family helicase && PF00176:SNF2 family N-terminal domain|PF00271:Helicase conserved C-terminal domain|PF08455:Bacterial SNF2 helicase associated	SNF2_N	11023	15126	648.529	572.08
SAK_RS06160	1586.55	1451.57	0.128232	0.758207	0.859214	pcrA	NC_007432.1	1198715	1200994	-	2280	protein_coding	DNA helicase PcrA && PF00580:UvrD/REP helicase N-terminal domain|PF13361:UvrD-like helicase C-terminal domain	UvrD-helicase	1296	1777	103.639	91.3497
SAK_RS07160	1323.35	1210.6	0.128429	0.758563	0.859214	SAK_RS07160	NC_007432.1	1404228	1405862	-	1635	protein_coding	polysaccharide biosynthesis protein && PF01943:Polysaccharide biosynthesis protein|PF14667:Polysaccharide biosynthesis C-terminal domain	-	1081	1482	120.548	106.239
SAK_RS02760	515.397	470.505	0.131339	0.759035	0.859214	SAK_RS02760	NC_007432.1	497248	497538	+	291	protein_coding	hypothetical protein && -	-	421	576	263.779	231.998
SAK_RS00050	140.799	128.234	0.134367	0.773097	0.869891	SAK_RS00050	NC_007432.1	10665	10799	+	135	protein_coding	hypothetical protein && -	-	115	157	155.316	136.308
SAK_RS10110	16197.1	14745.4	0.135463	0.741577	0.848749	SAK_RS10110	NC_007432.1	2004241	2005443	-	1203	protein_coding	NupC/NupG family nucleoside CNT transporter && PF07662:Na+ dependent nucleoside transporter C-terminus|PF01773:Na+ dependent nucleoside transporter N-terminus	-	13231	18051	2005.29	1758.69
SAK_RS05440	630.469	573.432	0.136694	0.748147	0.852022	SAK_RS05440	NC_007432.1	1060494	1061804	-	1311	protein_coding	RsmB/NOP family class I SAM-dependent RNA methyltransferase && PF17125:N-terminal domain of 16S rRNA methyltransferase RsmF|PF01189:16S rRNA methyltransferase RsmF|PF17126:RsmF rRNA methyltransferase first C-terminal domain|PF13636:RNA-binding PUA-like domain of methyltransferase RsmF	-	515	702	71.6235	62.7609
SAK_RS02705	706.368	641.233	0.139474	0.742584	0.84943	SAK_RS02705	NC_007432.1	485614	485925	+	312	protein_coding	hypothetical protein && -	-	577	785	337.188	294.896
SAK_RS03015	798.181	724.554	0.139536	0.739712	0.847553	SAK_RS03015	NC_007432.1	547896	548498	+	603	protein_coding	YpmS family protein && PF09911:Uncharacterized protein conserved in bacteria (DUF2140)	-	652	887	197.143	172.409
SAK_RS01895	462.757	419.859	0.140199	0.74462	0.851289	SAK_RS01895	NC_007432.1	330809	331513	+	705	protein_coding	DUF1211 domain-containing protein && PF06736:Protein of unknown function (DUF1211)	-	378	514	97.7583	85.4532
SAK_RS04535	133.454	120.882	0.142214	0.780543	0.873988	SAK_RS04535	NC_007432.1	855869	858106	+	2238	protein_coding	DNA internalization-related competence protein ComEC/Rec2 && PF00753:Metallo-beta-lactamase superfamily|PF03772:Competence protein|PF13567:Domain of unknown function (DUF4131)	Lactamase_B	109	148	8.88009	7.75097
SAK_RS09505	308.511	279.356	0.142988	0.747199	0.85167	SAK_RS09505	NC_007432.1	1889010	1889942	-	933	protein_coding	tagatose-6-phosphate kinase && PF00294:pfkB family carbohydrate kinase	PfkB	252	342	49.2459	42.9634
SAK_RS09085	104.074	93.9253	0.147339	0.774992	0.871213	SAK_RS09085	NC_007432.1	1796221	1796502	-	282	protein_coding	hypothetical protein && -	-	85	115	54.9567	47.7973
SAK_RS08420	620.676	560.362	0.147367	0.72609	0.836804	SAK_RS08420	NC_007432.1	1658979	1659500	-	522	protein_coding	cysteine hydrolase && PF00857:Isochorismatase family	Isochorismatase	507	686	177.088	154.031
SAK_RS02675	106.522	95.5591	0.15601	0.753999	0.857269	galE	NC_007432.1	482046	483041	+	996	protein_coding	UDP-glucose 4-epimerase GalE && PF01370:NAD dependent epimerase/dehydratase family	Epimerase	87	117	15.9262	13.7683
SAK_RS08700	707.592	634.698	0.156747	0.714561	0.82745	rnhC	NC_007432.1	1718458	1719351	+	894	protein_coding	ribonuclease HIII && PF01351:Ribonuclease HII|PF11858:Domain of unknown function (DUF3378)	-	578	777	117.88	101.868
SAK_RS00850	341.564	306.313	0.156935	0.721503	0.83362	SAK_RS00850	NC_007432.1	131682	132770	+	1089	protein_coding	ABC transporter permease && PF02687:FtsX-like permease family|PF12704:MacB-like periplasmic core domain	-	279	375	46.7119	40.3606
SAK_RS09345	2268.42	2034.01	0.157329	0.704146	0.81846	SAK_RS09345	NC_007432.1	1851437	1853506	-	2070	protein_coding	sodium:proton antiporter && PF00999:Sodium/hydrogen exchanger family	Na_H_Exchanger	1853	2490	163.214	140.988
SAK_RS03530	1143.4	1023.53	0.15971	0.702634	0.81846	SAK_RS03530	NC_007432.1	637917	639122	+	1206	protein_coding	FtsW/RodA/SpoVE family cell cycle protein && PF01098:Cell cycle protein	-	934	1253	141.205	121.775
SAK_RS04885	4507.43	4034.54	0.159886	0.698143	0.816212	glgB	NC_007432.1	931655	933523	+	1869	protein_coding	1%2C4-alpha-glucan branching protein GlgB && PF02806:Alpha amylase, C-terminal all-beta domain|PF02922:Carbohydrate-binding module 48 (Isoamylase N-terminal domain)|PF00128:Alpha amylase, catalytic domain	-	3682	4939	359.191	309.731
SAK_RS08535	11160.8	9976.5	0.161832	0.693788	0.81296	SAK_RS08535	NC_007432.1	1683038	1684576	-	1539	protein_coding	CHAP domain-containing protein && PF05257:CHAP domain	-	9117	12213	1080.1	930.118
SAK_RS08400	455.412	405.972	0.16563	0.702756	0.81846	SAK_RS08400	NC_007432.1	1656441	1657550	-	1110	protein_coding	nucleotidyltransferase && PF05636:HIGH Nucleotidyl Transferase	-	372	497	61.1042	52.4793
SAK_RS11565	7.36337	6.51894	0.165653	1	1	SAK_RS11565	NC_007432.1	1944192	1944365	-	174	protein_coding	hypothetical protein && -	-	6	8	6.28714	5.38884
SAK_RS06305	430.928	383.917	0.166485	0.69968	0.817546	SAK_RS06305	NC_007432.1	1228436	1228885	-	450	protein_coding	UDP-N-acetylglucosamine--LPS N-acetylglucosamine transferase && PF08660:Oligosaccharide biosynthesis protein Alg14 like	-	352	470	142.62	122.416
SAK_RS08890	11.0359	9.78656	0.166618	1	1	SAK_RS08890	NC_007432.1	1760509	1761246	+	738	protein_coding	aldo/keto reductase && PF00248:Aldo/keto reductase family	Aldo_ket_red	9	12	2.2235	1.90581
SAK_RS02830	18.381	16.3217	0.167398	0.895414	0.953049	SAK_RS02830	NC_007432.1	510964	512079	+	1116	protein_coding	thiolase family protein && PF02803:Thiolase, C-terminal domain|PF00108:Thiolase, N-terminal domain	Thiolase_N	15	20	2.45063	2.10049
SAK_RS01735	12584.5	11203.4	0.167704	0.6832	0.8042	tkt	NC_007432.1	295252	297237	+	1986	protein_coding	transketolase && PF02780:Transketolase, C-terminal domain|PF02779:Transketolase, pyrimidine binding domain|PF00456:Transketolase, thiamine diphosphate binding domain	-	10280	13715	943.767	809.414
SAK_RS07475	828.785	737.624	0.168024	0.687092	0.806943	secY2	NC_007432.1	1475230	1476459	-	1230	protein_coding	accessory Sec system protein translocase subunit SecY2 && PF00344:SecY translocase	-	677	903	100.354	86.0473
SAK_RS03360	4146.3	3677.56	0.173057	0.674751	0.797433	SAK_RS03360	NC_007432.1	605840	606550	-	711	protein_coding	thioesterase && PF12695:Alpha/beta hydrolase family	-	3387	4502	868.554	742.148
SAK_RS07470	1153.19	1021.9	0.174318	0.676692	0.798813	asp1	NC_007432.1	1473686	1475230	-	1545	protein_coding	accessory Sec system protein Asp1 && PF16993:Accessory Sec system protein Asp1	-	942	1251	111.166	94.9037
SAK_RS05415	1285.4	1138.71	0.174761	0.675321	0.79765	pstB	NC_007432.1	1056024	1056782	-	759	protein_coding	phosphate ABC transporter ATP-binding protein PstB && PF00005:ABC transporter	ABC_tran	1050	1394	252.231	215.266
SAK_RS08520	347.685	307.947	0.174881	0.686557	0.806773	aroE	NC_007432.1	1678762	1679640	-	879	protein_coding	shikimate dehydrogenase && PF08501:Shikimate dehydrogenase substrate binding domain	-	284	377	58.9089	50.2698
SAK_RS00730	16250.9	14362.3	0.178232	0.664371	0.791045	dnaJ	NC_007432.1	107174	108289	+	1116	protein_coding	molecular chaperone DnaJ && PF00226:DnaJ domain|PF01556:DnaJ C terminal domain|PF00684:DnaJ central domain	DnaJ_C	13275	17582	2168.81	1846.54
SAK_RS07075	1951.35	1723.59	0.179017	0.666055	0.791524	SAK_RS07075	NC_007432.1	1389043	1390188	-	1146	protein_coding	cysteine desulfurase && PF00266:Aminotransferase class-V	Aminotran_5	1594	2110	253.603	215.8
SAK_RS08200	528.862	466.421	0.181116	0.668513	0.792612	SAK_RS08200	NC_007432.1	1614870	1616330	-	1461	protein_coding	amidase && PF01425:Amidase	Amidase	432	571	53.9119	45.8079
SAK_RS01770	1606.14	1415.63	0.182102	0.661392	0.789317	rsmH	NC_007432.1	304000	304947	+	948	protein_coding	16S rRNA (cytosine(1402)-N(4))-methyltransferase RsmH && PF01795:MraW methylase family	-	1312	1733	252.334	214.262
SAK_RS08430	1149.52	1012.91	0.182457	0.662448	0.789665	SAK_RS08430	NC_007432.1	1660147	1660779	-	633	protein_coding	nicotinate-nucleotide adenylyltransferase && PF01467:Cytidylyltransferase-like	CTP_transf_2	939	1240	270.466	229.6
SAK_RS08090	473.775	417.408	0.18258	0.666687	0.791524	SAK_RS08090	NC_007432.1	1597781	1599133	-	1353	protein_coding	APC family permease && PF13520:Amino acid permease	-	387	511	52.1512	44.2667
SAK_RS02870	681.884	600.389	0.183518	0.662448	0.789665	SAK_RS02870	NC_007432.1	518281	518526	+	246	protein_coding	DUF3165 family protein && PF11364:Protein of unknown function (DUF3165)	-	557	735	412.83	350.192
SAK_RS08360	426.032	374.931	0.184157	0.669757	0.793288	dhaQ	NC_007432.1	1650419	1651405	-	987	protein_coding	DhaKLM operon coactivator DhaQ && PF02733:Dak1 domain	-	348	459	64.2855	54.5067
SAK_RS00460	7173.69	6304.64	0.186291	0.650732	0.780199	SAK_RS00460	NC_007432.1	77684	77980	+	297	protein_coding	50S ribosomal protein L23 && PF00276:Ribosomal protein L23	-	5860	7718	3597.43	3045.81
SAK_RS05150	3138.8	2757.76	0.186694	0.651274	0.780396	SAK_RS05150	NC_007432.1	997833	998936	+	1104	protein_coding	DUF2974 domain-containing protein && PF11187:Protein of unknown function (DUF2974)	-	2564	3376	423.448	358.416
SAK_RS08705	738.196	646.951	0.190244	0.652982	0.781537	lepB	NC_007432.1	1719367	1719960	+	594	protein_coding	signal peptidase I && PF00717:Peptidase S24-like	Peptidase_S24	603	792	185.09	156.276
SAK_RS00490	3406.9	2982.4	0.191962	0.641922	0.771875	rpmC	NC_007432.1	80661	80867	+	207	protein_coding	50S ribosomal protein L29 && PF00831:Ribosomal L29 protein	-	2783	3651	2451.29	2067.26
SAK_RS04380	2279.43	1993.98	0.19299	0.641161	0.771408	lysS	NC_007432.1	821082	822572	-	1491	protein_coding	lysine--tRNA ligase && PF00152:tRNA synthetases class II (D, K and N)|PF01336:OB-fold nucleic acid binding domain	tRNA-synt_2	1862	2441	227.695	191.887
SAK_RS01020	19857.4	17351.3	0.19463	0.635566	0.767805	SAK_RS01020	NC_007432.1	169047	170702	+	1656	protein_coding	peptide ABC transporter substrate-binding protein && PF00496:Bacterial extracellular solute-binding proteins, family 5 Middle	-	16221	21241	1785.95	1503.38
SAK_RS10105	11802.3	10302.4	0.196076	0.633305	0.767368	deoC	NC_007432.1	2003540	2004211	-	672	protein_coding	deoxyribose-phosphate aldolase && PF01791:DeoC/LacD family aldolase	-	9641	12612	2615.8	2199.73
SAK_RS04485	3353.03	2924.4	0.197302	0.63271	0.767368	SAK_RS04485	NC_007432.1	846862	848406	+	1545	protein_coding	peptide chain release factor 3 && PF00009:Elongation factor Tu GTP binding domain|PF03144:Elongation factor Tu domain 2|PF16658:Class II release factor RF3, C-terminal domain	GTP_EFTU	2739	3580	323.232	271.587
SAK_RS06350	12485.4	10876.7	0.198994	0.628226	0.764299	SAK_RS06350	NC_007432.1	1236521	1237777	-	1257	protein_coding	chloride channel protein && PF00654:Voltage gated chloride channel	Voltage_CLC	10199	13315	1479.36	1241.54
SAK_RS00865	990.377	862.606	0.199196	0.633619	0.767368	SAK_RS00865	NC_007432.1	134142	135221	+	1080	protein_coding	HAMP domain-containing histidine kinase && PF02518:Histidine kinase-, DNA gyrase B-, and HSP90-like ATPase|PF00512:His Kinase A (phospho-acceptor) domain|PF00672:HAMP domain	HATPase_c	809	1056	136.576	114.603
SAK_RS04235	6855.4	5969.72	0.199567	0.627711	0.764122	vicK	NC_007432.1	792239	793588	+	1350	protein_coding	cell wall metabolism sensor histidine kinase VicK && PF00989:PAS fold|PF00512:His Kinase A (phospho-acceptor) domain|PF02518:Histidine kinase-, DNA gyrase B-, and HSP90-like ATPase	HATPase_c	5600	7308	756.32	634.482
SAK_RS05620	756.559	658.387	0.200413	0.634872	0.767572	essB	NC_007432.1	1097822	1099099	-	1278	protein_coding	type VII secretion protein EssB && PF10140:WXG100 protein secretion system (Wss), protein YukC	-	618	806	88.1675	73.9194
SAK_RS02875	2421.44	2106.71	0.20084	0.62744	0.764122	murD	NC_007432.1	518656	520011	+	1356	protein_coding	UDP-N-acetylmuramoyl-L-alanine--D-glutamate ligase && PF08245:Mur ligase middle domain|PF02875:Mur ligase family, glutamate ligase domain	-	1978	2579	265.961	222.918
SAK_RS04130	590.071	512.983	0.201844	0.635001	0.767572	SAK_RS04130	NC_007432.1	769079	769750	+	672	protein_coding	FadR family transcriptional regulator && PF07729:FCD domain|PF00392:Bacterial regulatory proteins, gntR family	FCD	482	628	130.776	109.533
SAK_RS00695	12.2601	10.6035	0.202927	1	1	SAK_RS00695	NC_007432.1	100509	100988	+	480	protein_coding	sigma-70 family RNA polymerase sigma factor && -	-	10	13	3.79848	3.17436
SAK_RS01375	12.2601	10.6035	0.202927	1	1	SAK_RS01375	NC_007432.1	243285	243578	+	294	protein_coding	hypothetical protein && -	-	10	13	6.2016	5.18263
SAK_RS02765	1185.02	1029.25	0.203253	0.626389	0.763411	coaD	NC_007432.1	497535	498020	+	486	protein_coding	pantetheine-phosphate adenylyltransferase && PF01467:Cytidylyltransferase-like	CTP_transf_2	968	1260	363.153	303.871
SAK_RS08960	641.487	557.094	0.203374	0.632549	0.767368	rimI	NC_007432.1	1773382	1773789	-	408	protein_coding	ribosomal protein S18-alanine N-acetyltransferase && PF13508:Acetyltransferase (GNAT) domain	-	524	682	234.165	195.92
SAK_RS00580	6714.62	5827.58	0.204397	0.619431	0.757612	rplQ	NC_007432.1	89949	90335	+	387	protein_coding	50S ribosomal protein L17 && PF01196:Ribosomal protein L17	-	5485	7134	2584.14	2160.61
SAK_RS08145	2792.36	2422.84	0.204759	0.620331	0.758264	racE	NC_007432.1	1607081	1607875	-	795	protein_coding	glutamate racemase && PF01177:Asp/Glu/Hydantoin racemase	Asp_Glu_race	2281	2966	523.13	437.279
SAK_RS00465	17376	15064.8	0.205905	0.61618	0.755347	rplB	NC_007432.1	77998	78831	+	834	protein_coding	50S ribosomal protein L2 && PF03947:Ribosomal Proteins L2, C-terminal domain|PF00181:Ribosomal Proteins L2, RNA binding domain	Ribosomal_L2_C	14194	18442	3103.06	2591.77
SAK_RS09145	242.405	209.922	0.20724	0.646692	0.776707	SAK_RS09145	NC_007432.1	1805741	1807096	-	1356	protein_coding	YjiH family protein && PF07670:Nucleoside recognition	-	198	257	26.623	22.2141
SAK_RS09035	2079.89	1800.38	0.208169	0.615406	0.755347	SAK_RS09035	NC_007432.1	1787967	1788908	-	942	protein_coding	3'-5' exoribonuclease YhaM family protein && PF01966:HD domain	HD	1699	2204	328.847	274.23
SAK_RS04515	367.271	317.75	0.208738	0.633719	0.767368	SAK_RS04515	NC_007432.1	853234	853500	-	267	protein_coding	GIY-YIG nuclease family protein && PF01541:GIY-YIG catalytic domain	GIY-YIG	300	389	204.862	170.763
SAK_RS06660	146469	126680	0.209401	0.609832	0.751208	SAK_RS06660	NC_007432.1	1309068	1310249	-	1182	protein_coding	site-specific integrase && PF00589:Phage integrase family	Phage_integrase	119647	155079	18455.9	15377.6
SAK_RS07990	927.944	802.157	0.210065	0.615798	0.755347	SAK_RS07990	NC_007432.1	1580178	1581359	-	1182	protein_coding	phosphoglycerate dehydrogenase && PF02826:D-isomer specific 2-hydroxyacid dehydrogenase, NAD binding domain|PF00389:D-isomer specific 2-hydroxyacid dehydrogenase, catalytic domain	2-Hacid_dh_C	758	982	116.924	97.3752
SAK_RS09415	465.205	401.888	0.210902	0.624262	0.761717	SAK_RS09415	NC_007432.1	1868987	1869571	-	585	protein_coding	glycoside hydrolase family 73 protein && PF01832:Mannosyl-glycoprotein endo-beta-N-acetylglucosaminidase	-	380	492	118.435	98.5743
SAK_RS07015	525.19	453.351	0.212057	0.6179	0.756187	SAK_RS07015	NC_007432.1	1377992	1379236	-	1245	protein_coding	efflux RND transporter periplasmic adaptor subunit && PF13437:HlyD family secretion protein	-	429	555	62.8259	52.249
SAK_RS04890	2796.04	2408.14	0.215436	0.602191	0.745503	SAK_RS04890	NC_007432.1	933565	934704	+	1140	protein_coding	glucose-1-phosphate adenylyltransferase && PF00483:Nucleotidyl transferase	-	2284	2948	365.294	303.094
SAK_RS04300	2259.85	1945.78	0.215837	0.602144	0.745503	SAK_RS04300	NC_007432.1	807794	808252	+	459	protein_coding	SprT family protein && PF10263:SprT-like family	-	1846	2382	733.28	608.252
SAK_RS07400	9623.26	8274.13	0.21791	0.596126	0.743677	glgP	NC_007432.1	1454694	1456958	-	2265	protein_coding	glycogen/starch/alpha-glucan family phosphorylase && PF00343:Carbohydrate phosphorylase	-	7861	10129	632.792	524.147
SAK_RS03245	17.1568	14.6879	0.219356	0.89093	0.950424	SAK_RS03245	NC_007432.1	580503	582506	+	2004	protein_coding	DUF859 family phage minor structural protein && PF05895:Siphovirus protein of unknown function (DUF859)	-	14	18	1.27374	1.05276
SAK_RS09650	42.8646	36.7438	0.22037	0.73007	0.838919	SAK_RS09650	NC_007432.1	1919126	1919290	+	165	protein_coding	cysteine peptidase family C39 domain-containing protein && PF03412:Peptidase C39 family	-	35	45	38.6754	31.9656
SAK_RS07480	945.082	811.143	0.220397	0.598748	0.745101	SAK_RS07480	NC_007432.1	1476583	1477779	-	1197	protein_coding	SP_1767 family glycosyltransferase && PF08759:Domain of unknown function (DUF1792)	-	772	993	117.591	97.2321
SAK_RS06735	1726.11	1480.98	0.22092	0.594629	0.743677	SAK_RS06735	NC_007432.1	1323573	1324949	-	1377	protein_coding	amino acid permease && PF00324:Amino acid permease	AA_permease	1410	1813	186.697	154.319
SAK_RS03325	757.783	649.401	0.222566	0.595092	0.743677	SAK_RS03325	NC_007432.1	597277	598137	-	861	protein_coding	metallophosphoesterase && PF00149:Calcineurin-like phosphoesterase	Metallophos	619	795	131.081	108.223
SAK_RS05760	206.904	177.247	0.222806	0.616773	0.755347	coaB	NC_007432.1	1129405	1130106	+	702	protein_coding	phosphopantothenate--cysteine ligase && PF04127:DNA / pantothenate metabolism flavoprotein	DFP	169	217	43.8935	36.2307
SAK_RS06405	665.97	570.164	0.223955	0.595477	0.743677	SAK_RS06405	NC_007432.1	1247864	1249519	+	1656	protein_coding	fibronectin-binding domain-containing protein && PF05833:Fibronectin-binding protein A N-terminus (FbpA)|PF05670:Domain of unknown function (DUF814)	-	544	698	59.8949	49.4026
SAK_RS02200	320.753	274.455	0.224633	0.600866	0.745493	SAK_RS02200	NC_007432.1	390291	390587	-	297	protein_coding	hypothetical protein && -	-	262	336	160.841	132.598
SAK_RS08215	1964.82	1681.12	0.224936	0.587404	0.738542	SAK_RS08215	NC_007432.1	1618877	1619380	-	504	protein_coding	GNAT family N-acetyltransferase && PF00583:Acetyltransferase (GNAT) family	Acetyltransf_1	1605	2058	580.625	478.596
SAK_RS07285	2814.4	2406.5	0.225859	0.584708	0.73578	SAK_RS07285	NC_007432.1	1432497	1433444	-	948	protein_coding	glycosyltransferase && PF00535:Glycosyl transferase family 2	Glycos_transf_2	2299	2946	442.162	364.233
SAK_RS04165	3132.68	2672.8	0.229018	0.579186	0.731704	SAK_RS04165	NC_007432.1	776757	777842	-	1086	protein_coding	Xaa-Pro peptidase family protein && PF00557:Metallopeptidase family M24|PF01321:Creatinase/Prolidase N-terminal domain	Peptidase_M24	2559	3272	429.627	353.133
SAK_RS09510	106.522	90.6578	0.231859	0.654906	0.782716	lacB	NC_007432.1	1889953	1890468	-	516	protein_coding	galactose-6-phosphate isomerase subunit LacB && PF02502:Ribose/Galactose Isomerase	LacAB_rpiB	87	111	30.7412	25.2132
SAK_RS02615	84.4867	71.8696	0.232348	0.665679	0.791524	SAK_RS02615	NC_007432.1	468206	469543	+	1338	protein_coding	PTS galactitol transporter subunit IIC && PF03611:PTS system sugar-specific permease component	-	69	88	9.40252	7.7087
SAK_RS05270	10641.8	9040.36	0.235279	0.567108	0.722567	SAK_RS05270	NC_007432.1	1023602	1024591	-	990	protein_coding	L-lactate dehydrogenase && PF02866:lactate/malate dehydrogenase, alpha/beta C-terminal domain|PF00056:lactate/malate dehydrogenase, NAD binding domain	-	8693	11067	1600.98	1310.23
SAK_RS05465	1988.08	1688.47	0.235618	0.569709	0.723381	truB	NC_007432.1	1064301	1065185	-	885	protein_coding	tRNA pseudouridine(55) synthase TruB && PF01509:TruB family pseudouridylate synthase (N terminal domain)|PF16198:tRNA pseudouridylate synthase B C-terminal domain	-	1624	2067	334.575	273.748
SAK_RS05890	12693.5	10746.8	0.240174	0.558957	0.716728	pta	NC_007432.1	1155758	1156750	-	993	protein_coding	phosphate acetyltransferase && PF01515:Phosphate acetyl/butaryl transferase	-	10369	13156	1903.88	1552.85
SAK_RS04610	1623.28	1373.97	0.240504	0.562596	0.720053	queA	NC_007432.1	873721	874749	-	1029	protein_coding	tRNA preQ1(34) S-adenosylmethionine ribosyltransferase-isomerase QueA && PF02547:Queuosine biosynthesis protein	-	1326	1682	234.952	191.587
SAK_RS07860	250.975	212.372	0.240605	0.582717	0.734884	macP	NC_007432.1	1556415	1556684	-	270	protein_coding	cell wall synthase accessory phosphoprotein MacP && -	-	205	260	138.434	112.866
SAK_RS10665	4236.89	3583.62	0.241567	0.557913	0.716032	guaB	NC_007432.1	2107765	2109246	-	1482	protein_coding	IMP dehydrogenase && PF00478:IMP dehydrogenase / GMP reductase domain|PF00571:CBS domain	CBS	3461	4387	425.799	346.956
SAK_RS07590	1723.66	1454.84	0.244561	0.555732	0.715204	SAK_RS07590	NC_007432.1	1504069	1504743	+	675	protein_coding	NAD(P)H-dependent oxidoreductase && PF00881:Nitroreductase family	Nitroreductase	1408	1781	380.321	309.253
SAK_RS07855	685.557	578.333	0.24525	0.561828	0.719516	SAK_RS07855	NC_007432.1	1555716	1556405	-	690	protein_coding	5'-methylthioadenosine/adenosylhomocysteine nucleosidase && PF01048:Phosphorylase superfamily	-	560	708	147.976	120.265
SAK_RS00505	8077.13	6807.83	0.246636	0.548794	0.708089	rplX	NC_007432.1	81626	81931	+	306	protein_coding	50S ribosomal protein L24 && PF00467:KOW motif	KOW	6598	8334	3931.35	3192.17
SAK_RS02460	74.6933	62.884	0.247129	0.630523	0.766191	recX	NC_007432.1	433797	434573	-	777	protein_coding	recombination regulator RecX && PF02631:RecX family	-	61	77	14.314	11.6151
SAK_RS02630	200.783	169.078	0.247521	0.579487	0.731704	SAK_RS02630	NC_007432.1	471008	472339	+	1332	protein_coding	PTS galactitol transporter subunit IIC && PF03611:PTS system sugar-specific permease component	-	164	207	22.4487	18.2146
SAK_RS10615	430.928	362.678	0.248559	0.55776	0.716032	SAK_RS10615	NC_007432.1	2098752	2099546	-	795	protein_coding	energy-coupling factor transporter transmembrane protein EcfT && PF02361:Cobalt transport protein	-	352	444	80.7285	65.4591
SAK_RS09500	367.271	308.764	0.250106	0.566366	0.722313	lacD	NC_007432.1	1888031	1889008	-	978	protein_coding	tagatose-bisphosphate aldolase && PF01791:DeoC/LacD family aldolase	-	300	378	55.9285	45.301
SAK_RS06505	795.733	669.006	0.250155	0.554	0.713469	SAK_RS06505	NC_007432.1	1272580	1273227	-	648	protein_coding	cystathionine beta-lyase && -	-	650	819	182.89	148.137
SAK_RS03450	219.146	183.782	0.2535	0.574964	0.728217	SAK_RS03450	NC_007432.1	624960	625235	+	276	protein_coding	chorismate mutase && PF01817:Chorismate mutase type II	-	179	225	118.248	95.5494
SAK_RS05995	790.836	663.288	0.253632	0.544938	0.705315	folK	NC_007432.1	1176515	1177003	-	489	protein_coding	2-amino-4-hydroxy-6-hydroxymethyldihydropteridine diphosphokinase && PF01288:7,8-dihydro-6-hydroxymethylpterin-pyrophosphokinase (HPPK)	-	646	812	240.866	194.626
SAK_RS07885	941.41	789.087	0.254545	0.544151	0.704737	SAK_RS07885	NC_007432.1	1559774	1560730	-	957	protein_coding	Gfo/Idh/MocA family oxidoreductase && PF01408:Oxidoreductase family, NAD-binding Rossmann fold	GFO_IDH_MocA	769	966	146.509	118.309
SAK_RS03845	4.91506	4.06817	0.254707	1	1	SAK_RS03845	NC_007432.1	707062	707394	+	333	protein_coding	YSIRK-type signal peptide-containing protein && PF04650:YSIRK type signal peptide	YSIRK_signal	4	5	2.19011	1.75987
SAK_RS00740	870.407	729.455	0.254771	0.54336	0.704596	truA	NC_007432.1	109721	110497	+	777	protein_coding	tRNA pseudouridine(38-40) synthase TruA && PF01416:tRNA pseudouridine synthase	-	711	893	166.84	134.705
SAK_RS06410	3000.47	2514.33	0.254986	0.537028	0.699015	budA	NC_007432.1	1249573	1250292	-	720	protein_coding	acetolactate decarboxylase && PF03306:Alpha-acetolactate decarboxylase	-	2451	3078	620.672	501.061
SAK_RS06415	7161.44	5996.67	0.256076	0.533741	0.697372	alsS	NC_007432.1	1250306	1251988	-	1683	protein_coding	acetolactate synthase AlsS && PF00205:Thiamine pyrophosphate enzyme, central domain|PF02775:Thiamine pyrophosphate enzyme, C-terminal TPP binding domain|PF02776:Thiamine pyrophosphate enzyme, N-terminal TPP binding domain	TPP_enzyme_N	5850	7341	633.757	511.241
SAK_RS06755	2466.73	2064.23	0.256961	0.534455	0.697423	yihA	NC_007432.1	1327092	1327688	-	597	protein_coding	ribosome biogenesis GTP-binding protein YihA/YsxC && PF01926:50S ribosome-binding GTPase	-	2015	2527	615.392	496.118
SAK_RS08435	391.755	327.552	0.258002	0.544052	0.704737	yhbY	NC_007432.1	1660909	1661226	-	318	protein_coding	ribosome assembly RNA-binding protein YhbY && PF01985:CRS1 / YhbY (CRM) domain	-	320	401	183.474	147.799
SAK_RS02085	396.652	331.636	0.258047	0.548365	0.707977	fabK	NC_007432.1	368835	369794	+	960	protein_coding	enoyl-[acyl-carrier-protein] reductase FabK && PF03060:Nitronate monooxygenase	NPD	324	406	61.5354	49.5689
SAK_RS11665	9.81171	8.15276	0.258152	0.841171	0.915346	SAK_RS11665	NC_007432.1	754105	754233	+	129	protein_coding	hypothetical protein && -	-	8	10	11.3071	9.08583
SAK_RS00570	4642.09	3879.33	0.258948	0.529774	0.693944	rpsK	NC_007432.1	88563	88946	+	384	protein_coding	30S ribosomal protein S11 && PF00411:Ribosomal protein S11	-	3792	4749	1800.48	1449.52
SAK_RS08300	859.39	718.019	0.259188	0.537816	0.6996	SAK_RS08300	NC_007432.1	1637201	1638877	-	1677	protein_coding	ABC transporter ATP-binding protein && PF12558:ATP-binding cassette cobalt transporter|PF00005:ABC transporter|PF07673:Protein of unknown function (DUF1602)	ABC_tran	702	879	76.323	61.4342
SAK_RS03980	369.72	308.764	0.259688	0.553914	0.713469	SAK_RS03980	NC_007432.1	734245	735198	+	954	protein_coding	aminomethyltransferase family protein && PF01571:Aminomethyltransferase folate-binding domain	GCV_T	302	378	57.7178	46.4406
SAK_RS06810	44.0888	36.7438	0.260897	0.681795	0.803919	SAK_RS06810	NC_007432.1	1336359	1336577	-	219	protein_coding	DUF4649 family protein && PF15507:Domain of unknown function (DUF4649)	-	36	45	29.9716	24.0837
SAK_RS00290	142.023	118.432	0.261445	0.568056	0.722567	purF	NC_007432.1	40530	41984	+	1455	protein_coding	amidophosphoribosyltransferase && PF13537:Glutamine amidotransferase domain|PF00156:Phosphoribosyl transferase domain	Pribosyltran	116	145	14.536	11.6804
SAK_RS06700	1066.28	888.746	0.262653	0.530858	0.694483	SAK_RS06700	NC_007432.1	1313445	1314650	-	1206	protein_coding	hypothetical protein && -	-	871	1088	131.681	105.739
SAK_RS06120	5030.16	4188.93	0.264004	0.521638	0.687645	SAK_RS06120	NC_007432.1	1194743	1195384	-	642	protein_coding	GntR family transcriptional regulator && PF02080:TrkA-C domain|PF00392:Bacterial regulatory proteins, gntR family	TrkA_C	4109	5128	1166.95	936.197
SAK_RS06190	213.025	177.247	0.264845	0.551498	0.711133	SAK_RS06190	NC_007432.1	1206716	1207411	+	696	protein_coding	LrgB family protein && PF04172:LrgB-like family	-	174	217	45.5818	36.5431
SAK_RS01760	582.726	484.392	0.266488	0.530688	0.694483	proB	NC_007432.1	301851	302654	+	804	protein_coding	glutamate 5-kinase && PF00696:Amino acid kinase family	AA_kinase	476	593	107.945	86.4476
SAK_RS02220	379.513	315.299	0.267193	0.536542	0.699015	SAK_RS02220	NC_007432.1	392151	392876	+	726	protein_coding	ABC transporter ATP-binding protein && PF00005:ABC transporter	ABC_tran	310	386	77.8531	62.3168
SAK_RS07465	1144.62	950.829	0.267536	0.521527	0.687645	asp2	NC_007432.1	1472120	1473679	-	1560	protein_coding	accessory Sec system protein Asp2 && PF16929:Accessory Sec system GspB-transporter	-	935	1164	109.279	87.4546
SAK_RS00375	126.109	104.545	0.269833	0.55976	0.717312	purD	NC_007432.1	57802	59064	+	1263	protein_coding	phosphoribosylamine--glycine ligase && PF02844:Phosphoribosylglycinamide synthetase, N domain|PF02843:Phosphoribosylglycinamide synthetase, C domain|PF01071:Phosphoribosylglycinamide synthetase, ATP-grasp (A) domain	-	103	128	14.8691	11.8785
SAK_RS02905	6261.68	5192.05	0.27023	0.511554	0.677809	SAK_RS02905	NC_007432.1	525869	526474	+	606	protein_coding	cell division protein SepF && PF04472:Protein of unknown function (DUF552)	-	5115	6356	1538.95	1229.32
SAK_RS03045	75.9175	62.884	0.27055	0.601982	0.745503	SAK_RS03045	NC_007432.1	551413	551631	+	219	protein_coding	helix-turn-helix transcriptional regulator && PF12844:Helix-turn-helix domain	-	62	77	51.6177	41.2098
SAK_RS09460	61.2273	50.6308	0.27268	0.59823	0.744904	SAK_RS09460	NC_007432.1	1878362	1879699	-	1338	protein_coding	2-hydroxycarboxylate transporter family protein && PF03390:2-hydroxycarboxylate transporter family	Na_citrate	50	62	6.81342	5.43113
SAK_RS03310	2112.95	1748.1	0.273425	0.509141	0.676792	SAK_RS03310	NC_007432.1	592426	593742	-	1317	protein_coding	HD domain-containing protein && PF01966:HD domain	HD	1726	2140	238.95	190.451
SAK_RS05975	801.854	663.288	0.27359	0.513669	0.680175	SAK_RS05975	NC_007432.1	1172715	1173491	-	777	protein_coding	ABC transporter permease && PF00528:Binding-protein-dependent transport system inner membrane component	BPD_transp_1	655	812	153.699	122.487
SAK_RS05025	77053.3	63697.6	0.274617	0.503519	0.675595	lpdA	NC_007432.1	967197	968954	+	1758	protein_coding	dihydrolipoyl dehydrogenase && PF00364:Biotin-requiring enzyme|PF07992:Pyridine nucleotide-disulphide oxidoreductase|PF02852:Pyridine nucleotide-disulphide oxidoreductase, dimerisation domain	Pyr_redox_2	62943	77977	6527.99	5198.79
SAK_RS05385	3326.1	2748.77	0.275017	0.505265	0.676414	ffh	NC_007432.1	1048499	1050064	-	1566	protein_coding	signal recognition particle protein && PF02881:SRP54-type protein, helical bundle domain|PF00448:SRP54-type protein, GTPase domain|PF02978:Signal peptide binding domain	-	2717	3365	316.336	251.853
SAK_RS07295	3481.57	2875.39	0.275956	0.503703	0.675595	SAK_RS07295	NC_007432.1	1434390	1435448	-	1059	protein_coding	NAD-dependent epimerase/dehydratase family protein && PF01370:NAD dependent epimerase/dehydratase family	Epimerase	2844	3520	489.649	389.584
SAK_RS02465	827.561	682.893	0.277095	0.5112	0.677774	rlmD	NC_007432.1	434672	436027	+	1356	protein_coding	23S rRNA (uracil(1939)-C(5))-methyltransferase RlmD && PF01938:TRAM domain|PF05958:tRNA (Uracil-5-)-methyltransferase	-	676	836	90.8946	72.2605
SAK_RS02380	203.232	167.444	0.278994	0.531377	0.694723	SAK_RS02380	NC_007432.1	421407	422084	+	678	protein_coding	rhomboid family intramembrane serine protease && PF01694:Rhomboid family	Rhomboid	166	205	44.6405	35.4388
SAK_RS08785	11242.8	9247.03	0.281938	0.49286	0.669164	cydC	NC_007432.1	1737346	1739094	-	1749	protein_coding	thiol reductant ABC exporter subunit CydC && PF00005:ABC transporter	ABC_tran	9184	11320	957.399	758.597
SAK_RS02300	766.353	629.796	0.283002	0.502827	0.675595	SAK_RS02300	NC_007432.1	406324	407136	+	813	protein_coding	Cof-type HAD-IIB family hydrolase && PF08282:haloacid dehalogenase-like hydrolase	Hydrolase_3	626	771	140.39	111.152
SAK_RS00935	1847.3	1516.11	0.284996	0.491937	0.668529	bgrS	NC_007432.1	149900	151240	-	1341	protein_coding	sensor histidine kinase BgrS && PF00512:His Kinase A (phospho-acceptor) domain|PF00672:HAMP domain|PF02518:Histidine kinase-, DNA gyrase B-, and HSP90-like ATPase	HATPase_c	1509	1856	205.169	162.22
SAK_RS05840	843.476	691.879	0.285717	0.497657	0.671162	SAK_RS05840	NC_007432.1	1144287	1144889	+	603	protein_coding	NAD(P)H-dependent oxidoreductase && PF03358:NADPH-dependent FMN reductase	FMN_red	689	847	208.331	164.634
SAK_RS04015	101.625	83.3059	0.285853	0.563697	0.720568	SAK_RS04015	NC_007432.1	743138	746419	+	3282	protein_coding	hypothetical protein && -	-	83	102	4.61095	3.64264
SAK_RS06820	561.915	460.703	0.28635	0.496188	0.670779	SAK_RS06820	NC_007432.1	1337637	1338629	-	993	protein_coding	phosphomevalonate kinase && PF00288:GHMP kinases N terminal domain|PF08544:GHMP kinases C terminal	GHMP_kinases	459	564	84.2781	66.5709
SAK_RS04600	1569.41	1286.57	0.28664	0.49023	0.667683	SAK_RS04600	NC_007432.1	872078	873142	+	1065	protein_coding	serine hydrolase && PF13354:Beta-lactamase enzyme family	-	1282	1575	219.477	173.335
SAK_RS09160	446.843	365.945	0.287931	0.50062	0.673686	SAK_RS09160	NC_007432.1	1810687	1813065	-	2379	protein_coding	phosphoketolase family protein && PF09363:XFP C-terminal domain|PF03894:D-xylulose 5-phosphate/D-fructose 6-phosphate phosphoketolase|PF09364:XFP N-terminal domain	-	365	448	27.9737	22.0718
SAK_RS05420	1259.7	1030.88	0.28912	0.487771	0.665494	pstB	NC_007432.1	1056794	1057597	-	804	protein_coding	phosphate ABC transporter ATP-binding protein PstB && PF00005:ABC transporter	ABC_tran	1029	1262	233.351	183.975
SAK_RS00795	1235.21	1010.46	0.289669	0.487074	0.664981	radA	NC_007432.1	119056	120420	+	1365	protein_coding	DNA repair protein RadA && PF13481:AAA domain|PF13541:Subunit ChlI of Mg-chelatase	-	1009	1237	134.775	106.216
SAK_RS02410	1828.94	1494.87	0.290935	0.482998	0.661451	SAK_RS02410	NC_007432.1	426637	427458	+	822	protein_coding	protein jag && PF14804:Jag N-terminus|PF01424:R3H domain|PF13083:KH domain	R3H	1494	1830	331.383	260.936
SAK_RS10010	22.0535	17.9555	0.292311	0.725128	0.836804	SAK_RS10010	NC_007432.1	1978303	1978626	-	324	protein_coding	AzlD domain-containing protein && PF05437:Branched-chain amino acid transport protein (AzlD)	-	18	22	10.1293	7.95852
SAK_RS07925	56.3306	45.7295	0.299104	0.610679	0.7518	SAK_RS07925	NC_007432.1	1565172	1567331	-	2160	protein_coding	hypothetical protein && -	-	46	56	3.88289	3.03871
SAK_RS05405	13058.3	10603	0.300481	0.464792	0.646517	SAK_RS05405	NC_007432.1	1052642	1055191	-	2550	protein_coding	M1 family metallopeptidase && PF01433:Peptidase family M1|PF11838:ERAP1-like C-terminal domain	-	10667	12980	762.699	596.608
SAK_RS01000	1695.5	1375.6	0.30159	0.467473	0.647632	SAK_RS01000	NC_007432.1	164198	164641	+	444	protein_coding	SUF system NifU family Fe-S cluster assembly protein && PF01592:NifU-like N terminal domain	-	1385	1684	568.745	444.543
SAK_RS07555	1765.28	1431.97	0.301842	0.466905	0.647546	obgE	NC_007432.1	1496276	1497589	-	1314	protein_coding	GTPase ObgE && PF01926:50S ribosome-binding GTPase|PF09269:Domain of unknown function (DUF1967)|PF01018:GTP1/OBG	-	1442	1753	200.088	156.366
SAK_RS06555	707.592	573.432	0.30316	0.4721	0.651579	SAK_RS06555	NC_007432.1	1284401	1286183	+	1783	protein_coding	glycerophosphodiester phosphodiesterase && PF03009:Glycerophosphoryl diester phosphodiesterase family|PF10110:Membrane domain of glycerophosphoryl diester phosphodiesterase	-	578	702	59.1055	46.1467
SAK_RS01885	325.649	263.836	0.303385	0.490345	0.667683	SAK_RS01885	NC_007432.1	329082	330167	+	1086	protein_coding	sensor histidine kinase && PF07730:Histidine kinase	HisKA_3	266	323	44.6584	34.86
SAK_RS05885	1116.47	904.267	0.304034	0.466428	0.647485	SAK_RS05885	NC_007432.1	1154935	1155696	-	762	protein_coding	SDR family NAD(P)-dependent oxidoreductase && PF00106:short chain dehydrogenase	adh_short	912	1107	218.218	170.273
SAK_RS08750	654.953	530.137	0.304877	0.469627	0.649359	SAK_RS08750	NC_007432.1	1730059	1730907	-	849	protein_coding	aquaporin family protein && PF00230:Major intrinsic protein	-	535	649	114.894	89.5966
SAK_RS07520	2417.77	1955.59	0.306033	0.459454	0.64125	SAK_RS07520	NC_007432.1	1487831	1489323	+	1493	protein_coding	helix-turn-helix domain-containing protein && PF08280:M protein trans-acting positive regulator (MGA) HTH domain|PF05043:Mga helix-turn-helix domain|PF08270:M protein trans-acting positive regulator (MGA) PRD domain	PRD_Mga	1975	2394	241.19	187.94
SAK_RS03885	23.2777	18.7724	0.306189	0.73431	0.841829	srtC2	NC_007432.1	715000	715851	+	852	protein_coding	class C sortase SrtC2 && PF04203:Sortase family	-	19	23	4.06598	3.16405
SAK_RS01080	1327.02	1072.54	0.307087	0.46077	0.642653	SAK_RS01080	NC_007432.1	181691	182401	+	711	protein_coding	metal ABC transporter ATP-binding protein && PF00005:ABC transporter	ABC_tran	1084	1313	277.978	216.446
SAK_RS05755	4358.08	3519.91	0.308135	0.454816	0.637522	SAK_RS05755	NC_007432.1	1128433	1129266	-	834	protein_coding	lipoate--protein ligase family protein && PF03099:Biotin/lipoate A/B protein ligase family	BPL_LipA_LipB	3560	4309	778.279	605.571
SAK_RS02820	29.3986	23.6737	0.309164	0.70327	0.81846	bioB	NC_007432.1	509343	510335	-	993	protein_coding	biotin synthase BioB && PF06968:Biotin and Thiamin Synthesis associated domain|PF04055:Radical SAM superfamily	Radical_SAM	24	29	4.4067	3.42297
SAK_RS08125	2204.76	1778.32	0.310058	0.453912	0.637388	xerD	NC_007432.1	1604407	1605147	-	741	protein_coding	site-specific tyrosine recombinase XerD && PF00589:Phage integrase family	Phage_integrase	1801	2177	443.146	344.346
SAK_RS02900	7484.63	6032.62	0.311133	0.449627	0.633092	SAK_RS02900	NC_007432.1	525183	525857	+	675	protein_coding	YggS family pyridoxal phosphate-dependent enzyme && PF01168:Alanine racemase, N-terminal domain	Ala_racemase_N	6114	7385	1651.48	1282.33
SAK_RS02980	719.834	579.15	0.313591	0.455549	0.637522	SAK_RS02980	NC_007432.1	542103	542318	+	216	protein_coding	exodeoxyribonuclease VII small subunit && PF02609:Exonuclease VII small subunit	-	588	709	496.335	384.722
SAK_RS06005	1128.71	907.534	0.314562	0.451035	0.634643	folP	NC_007432.1	1177364	1178167	-	804	protein_coding	dihydropteroate synthase && PF00809:Pterin binding enzyme	-	922	1111	209.086	161.962
SAK_RS01965	1633.07	1312.71	0.314983	0.448123	0.632266	SAK_RS01965	NC_007432.1	345384	346139	+	756	protein_coding	DeoR/GlpR family DNA-binding transcription regulator && PF08220:DeoR-like helix-turn-helix domain|PF00455:DeoR C terminal sensor domain	DeoR	1334	1607	321.725	249.143
SAK_RS07040	156.713	125.784	0.316557	0.503927	0.675595	lspA	NC_007432.1	1383789	1384253	-	465	protein_coding	signal peptidase II && PF01252:Signal peptidase (SPase) II	-	128	154	50.189	38.817
SAK_RS02275	133.454	106.995	0.318055	0.504	0.675595	SAK_RS02275	NC_007432.1	401507	402511	-	1005	protein_coding	alpha/beta hydrolase && PF07859:alpha/beta hydrolase fold	Abhydrolase_3	109	131	19.7748	15.2778
SAK_RS01950	5696.11	4539.37	0.327467	0.42659	0.611909	SAK_RS01950	NC_007432.1	342682	344082	+	1401	protein_coding	bifunctional Cof-type HAD-IIB family hydrolase/peptidylprolyl isomerase && PF00160:Cyclophilin type peptidyl-prolyl cis-trans isomerase/CLD|PF08282:haloacid dehalogenase-like hydrolase	Hydrolase_3	4653	5557	605.544	464.897
SAK_RS01875	119.988	95.5591	0.32759	0.4782	0.656202	SAK_RS01875	NC_007432.1	327462	328358	+	897	protein_coding	ABC transporter ATP-binding protein && PF00005:ABC transporter	ABC_tran	98	117	19.9198	15.2879
SAK_RS02990	2985.78	2378.73	0.327885	0.427375	0.6121	SAK_RS02990	NC_007432.1	543183	544010	+	828	protein_coding	TlyA family rRNA (cytidine-2'-O)-methyltransferase && PF01728:FtsJ-like methyltransferase	-	2439	2912	537.072	412.207
SAK_RS10630	1177.68	937.759	0.328568	0.430808	0.614548	pgsA	NC_007432.1	2101196	2101738	-	543	protein_coding	CDP-diacylglycerol--glycerol-3-phosphate 3-phosphatidyltransferase && PF01066:CDP-alcohol phosphatidyltransferase	CDP-OH_P_transf	962	1148	323.018	247.797
SAK_RS05040	2998.02	2383.63	0.330818	0.423244	0.607532	SAK_RS05040	NC_007432.1	970934	972277	-	1344	protein_coding	Mur ligase family protein && PF08353:Domain of unknown function (DUF1727)|PF08245:Mur ligase middle domain	-	2449	2918	332.231	254.472
SAK_RS04895	2913.56	2315.01	0.331727	0.422057	0.60667	glgD	NC_007432.1	934694	935827	+	1134	protein_coding	glucose-1-phosphate adenylyltransferase subunit GlgD && PF00483:Nucleotidyl transferase	-	2380	2834	382.662	292.915
SAK_RS06825	614.555	487.66	0.333502	0.429533	0.613153	mvaD	NC_007432.1	1338622	1339566	-	945	protein_coding	diphosphomevalonate decarboxylase && PF00288:GHMP kinases N terminal domain	GHMP_kinases	502	597	96.8552	74.0452
SAK_RS10635	1384.56	1095.42	0.337876	0.416777	0.600431	SAK_RS10635	NC_007432.1	2101861	2103144	-	1284	protein_coding	insulinase family protein && PF05193:Peptidase M16 inactive domain|PF00675:Insulinase (Peptidase family M16)	-	1131	1341	160.601	122.41
SAK_RS02000	733.3	579.967	0.338294	0.422538	0.60694	SAK_RS02000	NC_007432.1	352791	353879	+	1089	protein_coding	glycerol dehydrogenase && PF00465:Iron-containing alcohol dehydrogenase	-	599	710	100.288	76.4161
SAK_RS10580	2347.99	1856.74	0.338606	0.413224	0.596448	mnmG	NC_007432.1	2091416	2093317	-	1902	protein_coding	tRNA uridine-5-carboxymethylaminomethyl(34) synthesis enzyme MnmG && PF01134:Glucose inhibited division protein A|PF13932:GidA associated domain	-	1918	2273	183.861	140.069
SAK_RS09170	1880.35	1485.88	0.339628	0.412729	0.596448	SAK_RS09170	NC_007432.1	1814563	1816242	-	1680	protein_coding	transcription antiterminator && PF00874:PRD domain	PRD	1536	1819	166.699	126.905
SAK_RS01595	162.834	128.234	0.34399	0.446292	0.630645	SAK_RS01595	NC_007432.1	269757	270029	+	273	protein_coding	hypothetical protein && -	-	133	157	88.826	67.4049
SAK_RS10390	921.823	726.188	0.344035	0.412661	0.596448	argF	NC_007432.1	2057885	2058883	-	999	protein_coding	ornithine carbamoyltransferase && PF00185:Aspartate/ornithine carbamoyltransferase, Asp/Orn binding domain|PF02729:Aspartate/ornithine carbamoyltransferase, carbamoyl-P binding domain	-	753	889	137.43	104.302
SAK_RS08550	2065.2	1625.57	0.345289	0.404579	0.58859	SAK_RS08550	NC_007432.1	1686150	1687157	-	1008	protein_coding	3-deoxy-7-phosphoheptulonate synthase && PF00793:DAHP synthetase I family	-	1687	1990	305.145	231.391
SAK_RS11090	225.267	177.247	0.345419	0.436491	0.620941	SAK_RS11090	NC_007432.1	1483672	1487448	-	3777	protein_coding	accessory Sec-dependent serine-rich glycoprotein adhesin && PF10425:C-terminus of bacterial fibrinogen-binding adhesin	-	184	217	8.88223	6.73391
SAK_RS05580	55.1064	43.2789	0.346681	0.519668	0.68636	SAK_RS05580	NC_007432.1	1088829	1089479	-	651	protein_coding	hypothetical protein && -	-	45	53	12.6033	9.54222
SAK_RS08625	5085.24	3998.59	0.346803	0.400027	0.586423	SAK_RS08625	NC_007432.1	1702737	1703453	-	717	protein_coding	DUF4811 domain-containing protein && PF16069:Domain of unknown function (DUF4811)	-	4154	4895	1056.33	800.18
SAK_RS07340	1607.36	1263.69	0.346984	0.40347	0.587718	SAK_RS07340	NC_007432.1	1442974	1443315	-	342	protein_coding	metal-sulfur cluster assembly factor && PF01883:Domain of unknown function DUF59	-	1313	1547	699.987	530.174
SAK_RS08425	1003.84	788.27	0.348667	0.403411	0.587718	yqeK	NC_007432.1	1659563	1660150	-	588	protein_coding	bis(5'-nucleosyl)-tetraphosphatase (symmetrical) YqeK && PF01966:HD domain	HD	820	965	254.266	192.355
SAK_RS10760	969.566	761.313	0.348741	0.404923	0.58859	SAK_RS10760	NC_007432.1	2126958	2127731	+	774	protein_coding	ParB/RepB/Spo0J family partition protein && PF02195:ParB-like nuclease domain	ParBc	792	932	186.567	141.133
SAK_RS06070	757.783	593.854	0.35154	0.40576	0.588979	SAK_RS06070	NC_007432.1	1188130	1189137	-	1008	protein_coding	YeiH family protein && PF03601:Conserved hypothetical protein 698	-	619	727	111.965	84.5334
SAK_RS05815	1199.71	940.209	0.351546	0.399143	0.585542	prmC	NC_007432.1	1140349	1141179	-	831	protein_coding	peptide chain release factor N(5)-glutamine methyltransferase && PF05175:Methyltransferase small domain	-	980	1151	215.019	162.341
SAK_RS09390	35.5195	27.7581	0.352759	0.616569	0.755347	SAK_RS09390	NC_007432.1	1861727	1862722	-	996	protein_coding	heparinase II/III-family protein && PF07940:Heparinase II/III-like protein	-	29	34	5.30872	4.00105
SAK_RS01335	510.5	397.803	0.359648	0.400713	0.586596	SAK_RS01335	NC_007432.1	236766	237152	+	387	protein_coding	Mini-ribonuclease 3 && PF00636:Ribonuclease III domain	Ribonuclease_3	417	487	196.461	147.493
SAK_RS02340	690.454	537.489	0.361155	0.391148	0.576679	tgt	NC_007432.1	415419	416561	+	1143	protein_coding	tRNA guanosine(34) transglycosylase Tgt && PF01702:Queuine tRNA-ribosyltransferase	TGT	564	658	89.9672	67.4736
SAK_RS07445	1256.02	977.786	0.361188	0.386018	0.571152	gtfB	NC_007432.1	1465917	1467242	-	1326	protein_coding	accessory Sec system glycosylation chaperone GtfB && -	-	1026	1197	141.077	105.805
SAK_RS04985	3088.61	2404.05	0.361457	0.381565	0.566184	rexB	NC_007432.1	952208	955441	+	3234	protein_coding	ATP-dependent nuclease subunit B && PF12705:PD-(D/E)XK nuclease superfamily|PF13361:UvrD-like helicase C-terminal domain	-	2523	2943	142.242	106.661
SAK_RS00510	11024.9	8581.27	0.361498	0.379471	0.563886	rplE	NC_007432.1	81955	82497	+	543	protein_coding	50S ribosomal protein L5 && PF00673:ribosomal L5P family C-terminus|PF00281:Ribosomal protein L5	-	9006	10505	3024.01	2267.52
SAK_RS02250	4498.86	3501.12	0.361722	0.38033	0.564757	nusA	NC_007432.1	396388	397548	+	1161	protein_coding	transcription termination factor NusA && PF08529:NusA N-terminal domain|PF13184:NusA-like KH domain	-	3675	4286	577.133	432.688
SAK_RS03285	331.77	258.118	0.361837	0.407333	0.590433	SAK_RS03285	NC_007432.1	586726	587658	-	933	protein_coding	dihydroorotate oxidase && PF01180:Dihydroorotate dehydrogenase	DHO_dh	271	316	52.9589	39.6972
SAK_RS04245	1859.54	1439.32	0.369501	0.372946	0.556993	SAK_RS04245	NC_007432.1	794404	794772	+	369	protein_coding	YbaN family protein && PF04304:Protein of unknown function (DUF454)	-	1519	1762	750.555	559.672
SAK_RS08545	945.082	731.089	0.370279	0.376366	0.561291	acpS	NC_007432.1	1685766	1686125	-	360	protein_coding	holo-ACP synthase && PF01648:4'-phosphopantetheinyl transferase superfamily	ACPS	772	895	390.99	291.39
SAK_RS05795	991.601	767.032	0.370365	0.376949	0.561349	SAK_RS05795	NC_007432.1	1136826	1137428	-	603	protein_coding	lysozyme family protein && PF13702:Lysozyme-like	-	810	939	244.917	182.517
SAK_RS05355	254.647	196.852	0.370967	0.405532	0.588979	SAK_RS05355	NC_007432.1	1042120	1042788	+	669	protein_coding	response regulator transcription factor && PF00072:Response regulator receiver domain|PF00486:Transcriptional regulatory protein, C terminal	Trans_reg_C	208	241	56.6876	42.2226
SAK_RS03010	2166.81	1674.58	0.371722	0.369419	0.552524	SAK_RS03010	NC_007432.1	547082	547921	+	840	protein_coding	SGNH/GDSL hydrolase family protein && PF13472:GDSL-like Lipase/Acylhydrolase family	-	1770	2050	384.189	286.041
SAK_RS09105	16399.1	12657.5	0.373617	0.363479	0.545614	dltD	NC_007432.1	1798754	1800016	-	1263	protein_coding	D-alanyl-lipoteichoic acid biosynthesis protein DltD && PF04914:DltD C-terminal region|PF04918:DltD central region|PF04915:DltD N-terminal region	-	13396	15495	1933.85	1437.95
SAK_RS00995	5604.29	4318.81	0.375879	0.361621	0.54401	SAK_RS00995	NC_007432.1	162979	164211	+	1233	protein_coding	cysteine desulfurase && PF00266:Aminotransferase class-V	Aminotran_5	4578	5287	676.961	502.575
SAK_RS08220	7695.18	5916.62	0.379168	0.357019	0.538558	murC	NC_007432.1	1619466	1620797	-	1332	protein_coding	UDP-N-acetylmuramate--L-alanine ligase && PF01225:Mur ligase family, catalytic domain|PF08245:Mur ligase middle domain|PF02875:Mur ligase family, glutamate ligase domain	-	6286	7243	860.441	637.336
SAK_RS00540	2835.21	2177.78	0.38056	0.357215	0.538558	rpmD	NC_007432.1	84884	85063	+	180	protein_coding	50S ribosomal protein L30 && PF00327:Ribosomal protein L30p/L7e	-	2316	2666	2345.94	1735.97
SAK_RS07430	2825.42	2169.61	0.38099	0.356684	0.538558	SAK_RS07430	NC_007432.1	1463653	1465125	+	1473	protein_coding	oligopeptide:H+ symporter && PF00854:POT family	-	2308	2656	285.683	211.339
SAK_RS10465	8.58754	6.51894	0.384661	0.815053	0.895648	SAK_RS10465	NC_007432.1	2073989	2074477	-	489	protein_coding	hypothetical protein && -	-	7	8	2.61	1.9175
SAK_RS08740	1786.09	1366.62	0.386132	0.352041	0.534969	SAK_RS08740	NC_007432.1	1728204	1728959	-	756	protein_coding	CppA family protein && PF14506:CppA N-terminal|PF14507:CppA C-terminal	-	1459	1673	351.872	259.375
SAK_RS10225	6961.9	5326.02	0.386408	0.348056	0.530945	recA	NC_007432.1	2024132	2025271	-	1140	protein_coding	recombinase RecA && PF00154:recA bacterial DNA recombination protein	-	5687	6520	909.556	670.343
SAK_RS01655	126.109	96.376	0.387047	0.404717	0.58859	SAK_RS01655	NC_007432.1	278593	279309	-	717	protein_coding	ABC transporter ATP-binding protein && PF00005:ABC transporter	ABC_tran	103	118	26.192	19.2893
SAK_RS06275	725.955	554.644	0.388166	0.354391	0.53665	SAK_RS06275	NC_007432.1	1222327	1223727	-	1401	protein_coding	oligosaccharide flippase family protein && PF14667:Polysaccharide biosynthesis C-terminal domain|PF01943:Polysaccharide biosynthesis protein	-	593	679	77.1734	56.8049
SAK_RS04905	3591.75	2735.7	0.392744	0.341413	0.523771	SAK_RS04905	NC_007432.1	937586	937786	+	201	protein_coding	F0F1 ATP synthase subunit C && PF00137:ATP synthase subunit C	-	2934	3349	2661.43	1952.87
SAK_RS06110	2463.06	1875.53	0.393106	0.342086	0.523771	SAK_RS06110	NC_007432.1	1193976	1194738	-	763	protein_coding	HAD family hydrolase && PF08282:haloacid dehalogenase-like hydrolase	Hydrolase_3	2012	2296	480.789	352.697
SAK_RS02885	2481.42	1889.42	0.393179	0.34197	0.523771	SAK_RS02885	NC_007432.1	521094	522230	+	1137	protein_coding	FtsQ-type POTRA domain-containing protein && PF08478:POTRA domain, FtsQ-type	-	2027	2313	325.046	238.435
SAK_RS01280	71.0207	53.8983	0.39642	0.445282	0.630645	SAK_RS01280	NC_007432.1	226221	226505	+	285	protein_coding	PTS sugar transporter subunit IIB && PF02302:PTS system, Lactose/Cellobiose specific IIB subunit	PTS_IIB	58	66	37.1052	27.1427
SAK_RS05725	3510.95	2658.1	0.401435	0.330919	0.510836	SAK_RS05725	NC_007432.1	1123189	1124208	-	1020	protein_coding	lipoate--protein ligase && PF10437:Bacterial lipoate protein ligase C-terminus|PF03099:Biotin/lipoate A/B protein ligase family	BPL_LipA_LipB	2868	3254	512.661	373.914
SAK_RS00020	137.126	103.728	0.401877	0.376942	0.561349	SAK_RS00020	NC_007432.1	3714	3911	+	198	protein_coding	DUF951 family protein && PF06107:Bacterial protein of unknown function (DUF951)	-	112	127	103.134	75.1784
SAK_RS00015	348.909	263.836	0.402885	0.35179	0.534969	SAK_RS00015	NC_007432.1	2811	3704	+	894	protein_coding	diacylglycerol kinase && PF00781:Diacylglycerol kinase catalytic domain	-	285	323	58.1244	42.3467
SAK_RS06760	5970.32	4514.04	0.403369	0.327573	0.506427	clpX	NC_007432.1	1327699	1328925	-	1227	protein_coding	ATP-dependent Clp protease ATP-binding subunit ClpX && PF06689:ClpX C4-type zinc finger|PF07724:AAA domain (Cdc48 subfamily)|PF10431:C-terminal, D2-small domain, of ClpB protein	-	4877	5526	724.702	527.862
SAK_RS02785	1455.56	1100.32	0.40358	0.331853	0.511896	rlmN	NC_007432.1	501190	502296	+	1107	protein_coding	23S rRNA (adenine(2503)-C(2))-methyltransferase RlmN && PF13394:4Fe-4S single cluster domain|PF04055:Radical SAM superfamily	Radical_SAM	1189	1347	195.833	142.618
SAK_RS01955	1923.2	1450.76	0.406642	0.326753	0.506427	SAK_RS01955	NC_007432.1	344084	344440	+	357	protein_coding	S1 RNA-binding domain-containing protein && PF00575:S1 RNA binding domain	S1	1571	1776	802.341	583.081
SAK_RS10325	1115.24	840.551	0.407849	0.327858	0.506488	SAK_RS10325	NC_007432.1	2045239	2046654	+	1416	protein_coding	helix-turn-helix domain-containing protein && -	-	911	1029	117.302	85.1739
SAK_RS02230	1994.2	1503.04	0.407872	0.325134	0.505452	SAK_RS02230	NC_007432.1	393970	394770	+	801	protein_coding	phosphotransferase family protein && PF01636:Phosphotransferase enzyme family	APH	1629	1840	370.8	269.24
SAK_RS11610	47.7614	35.9269	0.408379	0.464591	0.646517	SAK_RS11610	NC_007432.1	654904	660228	+	5325	protein_coding	YSIRK-type signal peptide-containing protein && PF01391:Collagen triple helix repeat (20 copies)|PF04650:YSIRK type signal peptide|PF06346:Formin Homology Region 1	Collagen	39	44	1.33535	0.968473
SAK_RS10130	42908.6	32317.3	0.408959	0.319668	0.499058	groL	NC_007432.1	2007549	2009171	-	1623	protein_coding	chaperonin GroEL && PF00118:TCP-1/cpn60 chaperonin family	-	35051	39562	3937.61	2857.03
SAK_RS03455	735.748	553.827	0.409621	0.332764	0.512918	SAK_RS03455	NC_007432.1	625228	626424	+	1197	protein_coding	voltage-gated chloride channel family protein && PF00654:Voltage gated chloride channel	Voltage_CLC	601	678	91.5443	66.3881
SAK_RS07595	2295.35	1727.68	0.409828	0.322252	0.501955	SAK_RS07595	NC_007432.1	1504831	1505223	+	393	protein_coding	VOC family protein && PF00903:Glyoxalase/Bleomycin resistance protein/Dioxygenase superfamily	Glyoxalase	1875	2115	869.881	630.772
SAK_RS10585	1016.08	764.581	0.410166	0.325475	0.505452	SAK_RS10585	NC_007432.1	2093487	2094098	-	612	protein_coding	MarC family protein && PF01914:MarC family integral membrane protein	-	830	936	247.274	179.258
SAK_RS05970	1439.65	1082.35	0.411476	0.322565	0.502064	SAK_RS05970	NC_007432.1	1171649	1172722	-	1074	protein_coding	ABC transporter substrate-binding protein && PF13416:Bacterial extracellular solute-binding protein	-	1176	1325	199.643	144.599
SAK_RS04170	10109.3	7599.39	0.411711	0.317096	0.497308	ccpA	NC_007432.1	778052	779056	+	1005	protein_coding	catabolite control protein A && PF13377:Periplasmic binding protein-like domain|PF00356:Bacterial regulatory proteins, lacI family	LacI	8258	9303	1498.17	1084.95
SAK_RS01780	3372.62	2533.94	0.412457	0.317952	0.497884	pbp2X	NC_007432.1	305292	307550	+	2259	protein_coding	penicillin-binding protein PBP2X && PF00905:Penicillin binding protein transpeptidase domain|PF03793:PASTA domain|PF03717:Penicillin-binding Protein dimerisation domain	-	2755	3102	222.36	160.946
SAK_RS02635	48.9855	36.7438	0.4125	0.473159	0.651579	SAK_RS02635	NC_007432.1	472341	472625	+	285	protein_coding	PTS sugar transporter subunit IIB && PF02302:PTS system, Lactose/Cellobiose specific IIB subunit	PTS_IIB	40	45	25.5898	18.5064
SAK_RS08470	2477.75	1855.11	0.417478	0.313046	0.49319	ppdK	NC_007432.1	1667473	1670118	-	2646	protein_coding	pyruvate%2C phosphate dikinase && PF00391:PEP-utilising enzyme, mobile domain|PF02896:PEP-utilising enzyme, TIM barrel domain|PF01326:Pyruvate phosphate dikinase, PEP/pyruvate binding domain	-	2024	2271	139.467	100.596
SAK_RS09180	80.8142	60.4333	0.417826	0.389437	0.574566	SAK_RS09180	NC_007432.1	1817089	1818606	-	1518	protein_coding	carbohydrate kinase && PF02782:FGGY family of carbohydrate kinases, C-terminal domain|PF00370:FGGY family of carbohydrate kinases, N-terminal domain	FGGY_N	66	74	7.92726	5.71366
SAK_RS01225	3575.83	2676.07	0.418131	0.311212	0.492932	SAK_RS01225	NC_007432.1	212507	213247	+	741	protein_coding	LytTR family transcriptional regulator DNA-binding domain-containing protein && PF00072:Response regulator receiver domain|PF04397:LytTr DNA-binding domain	LytTR	2921	3276	718.728	518.179
SAK_RS00480	10502.2	7843.63	0.421089	0.306202	0.48686	rpsC	NC_007432.1	79581	80234	+	654	protein_coding	30S ribosomal protein S3 && PF00189:Ribosomal protein S3, C-terminal domain|PF07650:KH domain	-	8579	9602	2391.72	1720.83
SAK_RS00815	3972.47	2965.25	0.421854	0.306693	0.487267	gltX	NC_007432.1	124285	125739	+	1455	protein_coding	glutamate--tRNA ligase && PF00749:tRNA synthetases class I (E and Q), catalytic domain	-	3245	3630	406.633	292.414
SAK_RS04280	2480.2	1845.31	0.426546	0.302677	0.482955	SAK_RS04280	NC_007432.1	803352	804254	-	903	protein_coding	permease && PF03773:Predicted permease	-	2026	2259	409.075	293.213
SAK_RS02965	1563.29	1160.77	0.429433	0.30147	0.482289	SAK_RS02965	NC_007432.1	538972	539826	+	855	protein_coding	bifunctional methylenetetrahydrofolate dehydrogenase/methenyltetrahydrofolate cyclohydrolase && PF02882:Tetrahydrofolate dehydrogenase/cyclohydrolase, NAD(P)-binding domain|PF00763:Tetrahydrofolate dehydrogenase/cyclohydrolase, catalytic domain	-	1277	1421	272.318	194.797
SAK_RS09465	437.049	324.285	0.430265	0.313346	0.493287	SAK_RS09465	NC_007432.1	1879853	1881379	+	1527	protein_coding	sensor histidine kinase && PF14689:Sensor_kinase_SpoOB-type, alpha-helical domain|PF14827:Sensory domain of two-component sensor kinase	-	357	397	42.6266	30.4723
SAK_RS04270	5895.65	4371.09	0.431637	0.294933	0.475528	ftsY	NC_007432.1	800893	802503	+	1611	protein_coding	signal recognition particle-docking protein FtsY && PF00448:SRP54-type protein, GTPase domain|PF02881:SRP54-type protein, helical bundle domain	-	4816	5351	545.057	389.308
SAK_RS06105	981.807	727.005	0.433354	0.301693	0.482289	SAK_RS06105	NC_007432.1	1193317	1193976	-	660	protein_coding	DNA alkylation repair protein && PF08713:DNA alkylation repair enzyme	-	802	890	221.555	158.052
SAK_RS02235	1372.32	1016.18	0.433375	0.297832	0.47908	trmB	NC_007432.1	394760	395395	+	636	protein_coding	tRNA (guanosine(46)-N7)-methyltransferase TrmB && PF02390:Putative methyltransferase	-	1121	1244	321.366	229.254
SAK_RS08020	1421.29	1052.12	0.433812	0.29713	0.478324	SAK_RS08020	NC_007432.1	1585393	1586256	-	864	protein_coding	DNA polymerase III subunit delta' && PF13177:DNA polymerase III, delta subunit	-	1161	1288	245.002	174.726
SAK_RS07265	3067.8	2269.27	0.43494	0.292621	0.473277	SAK_RS07265	NC_007432.1	1427724	1428872	-	1149	protein_coding	glycosyltransferase family 4 protein && PF00534:Glycosyl transferases group 1	Glycos_transf_1	2506	2778	397.66	283.378
SAK_RS00520	9513.09	7033.29	0.435701	0.289866	0.471032	rpsH	NC_007432.1	82855	83253	+	399	protein_coding	30S ribosomal protein S8 && PF00410:Ribosomal protein S8	-	7771	8610	3551.04	2529.21
SAK_RS11650	46.5372	34.2932	0.437883	0.446668	0.630645	SAK_RS11650	NC_007432.1	746690	748634	+	1945	protein_coding	M13 family metallopeptidase && PF01431:Peptidase family M13|PF05649:Peptidase family M13	-	38	42	3.56217	2.53095
SAK_RS08710	962.221	709.033	0.440389	0.293084	0.473336	SAK_RS08710	NC_007432.1	1720089	1722509	+	2421	protein_coding	ATP-dependent RecD-like DNA helicase && PF13538:UvrD-like helicase C-terminal domain|PF13604:AAA domain|PF14490:Helix-hairpin-helix containing domain	-	786	868	59.1942	42.0223
SAK_RS01340	1000.17	736.807	0.440766	0.290592	0.471738	rlmB	NC_007432.1	237255	238010	+	756	protein_coding	23S rRNA (guanosine(2251)-2'-O)-methyltransferase RlmB && PF00588:SpoU rRNA Methylase family|PF08032:RNA 2'-O ribose methyltransferase substrate binding	SpoU_methylase	817	902	197.039	139.842
SAK_RS05715	1923.2	1416.45	0.441167	0.28746	0.468227	cls	NC_007432.1	1119716	1121311	-	1596	protein_coding	cardiolipin synthase && PF13091:PLD-like domain	-	1571	1734	179.471	127.342
SAK_RS08025	1727.33	1271.04	0.44246	0.286561	0.467499	tmk	NC_007432.1	1586276	1586911	-	636	protein_coding	dTMP kinase && PF02223:Thymidylate kinase	-	1411	1556	404.502	286.752
SAK_RS09560	1120.14	824.213	0.442481	0.289051	0.470078	dtd	NC_007432.1	1901174	1901617	-	444	protein_coding	D-aminoacyl-tRNA deacylase && PF02580:D-Tyr-tRNA(Tyr) deacylase	-	915	1009	375.742	266.356
SAK_RS07290	3333.45	2451.43	0.443355	0.28319	0.46383	SAK_RS07290	NC_007432.1	1433453	1434388	-	936	protein_coding	glycosyltransferase family 2 protein && PF00535:Glycosyl transferase family 2	Glycos_transf_2	2723	3001	530.424	375.789
SAK_RS09075	397.876	292.426	0.44394	0.302555	0.482955	rnmV	NC_007432.1	1794704	1795270	-	567	protein_coding	ribonuclease M5 && PF13331:Domain of unknown function (DUF4093)	-	325	358	104.508	74.0039
SAK_RS03305	4359.31	3203.77	0.444299	0.281561	0.462609	yidA	NC_007432.1	591543	592355	-	813	protein_coding	sugar-phosphatase && PF08282:haloacid dehalogenase-like hydrolase	Hydrolase_3	3561	3922	798.606	565.42
SAK_RS01990	1247.45	916.52	0.444651	0.286094	0.467107	SAK_RS01990	NC_007432.1	349589	352045	+	2457	protein_coding	glycyl radical protein && PF02901:Pyruvate formate lyase-like|PF01228:Glycine radical	-	1019	1122	75.6171	53.5232
SAK_RS04965	907.133	664.922	0.447994	0.285511	0.466522	pheS	NC_007432.1	946956	947996	+	1041	protein_coding	phenylalanine--tRNA ligase subunit alpha && PF01409:tRNA synthetases class II core domain (F)|PF02912:Aminoacyl tRNA synthetase class II, N-terminal domain	tRNA-synt_2d	741	814	129.783	91.6491
SAK_RS05410	1147.07	839.734	0.449845	0.27991	0.460648	phoU	NC_007432.1	1055337	1055990	-	654	protein_coding	phosphate signaling complex protein PhoU && PF01895:PhoU domain	PhoU	937	1028	261.224	184.234
SAK_RS00500	8657.39	6331.59	0.451349	0.273044	0.454048	rplN	NC_007432.1	81178	81546	+	369	protein_coding	50S ribosomal protein L14 && PF00238:Ribosomal protein L14p/L23e	-	7072	7751	3494.35	2461.99
SAK_RS02110	1945.23	1422.17	0.45179	0.275997	0.456023	fabZ	NC_007432.1	373230	373652	+	423	protein_coding	3-hydroxyacyl-ACP dehydratase FabZ && PF07977:FabA-like domain	-	1589	1741	684.912	482.406
SAK_RS09275	577.829	422.31	0.45213	0.287099	0.468007	SAK_RS09275	NC_007432.1	1837633	1838451	+	819	protein_coding	hypothetical protein && -	-	472	517	105.077	73.988
SAK_RS06270	937.737	685.344	0.452225	0.280728	0.461626	neuB	NC_007432.1	1221302	1222327	-	1026	protein_coding	N-acetylneuraminate synthase && PF08666:SAF domain|PF03102:NeuB family	-	766	839	136.123	95.8449
SAK_RS03295	5621.43	4107.24	0.452747	0.272103	0.453578	SAK_RS03295	NC_007432.1	589099	590310	-	1212	protein_coding	aminoacyltransferase && PF02388:FemAB family	-	4592	5028	690.797	486.236
SAK_RS04005	13.4843	9.78656	0.453238	0.731776	0.839857	SAK_RS04005	NC_007432.1	739868	740383	+	516	protein_coding	hypothetical protein && -	-	11	12	3.88682	2.72575
SAK_RS02880	2706.67	1972.74	0.456272	0.270042	0.452065	SAK_RS02880	NC_007432.1	520014	521090	+	1077	protein_coding	UDP-N-acetylglucosamine--N-acetylmuramyl-(pentapeptide) pyrophosphoryl-undecaprenol N-acetylglucosamine transferase && PF03033:Glycosyltransferase family 28 N-terminal domain|PF04101:Glycosyltransferase family 28 C-terminal domain	-	2211	2415	374.304	262.818
SAK_RS01970	2141.1	1560.22	0.456547	0.270587	0.452065	SAK_RS01970	NC_007432.1	346258	347241	+	984	protein_coding	sugar-binding transcriptional regulator && PF13518:Helix-turn-helix domain|PF04198:Putative sugar-binding domain	Sugar-bind	1749	1910	324.075	227.506
SAK_RS01155	7856.78	5714.04	0.459412	0.264701	0.445955	SAK_RS01155	NC_007432.1	201987	203180	+	1194	protein_coding	acetate kinase && PF00871:Acetokinase family	-	6418	6995	980.046	686.654
SAK_RS01475	41.6405	30.2088	0.460034	0.44658	0.630645	SAK_RS01475	NC_007432.1	254731	255912	+	1182	protein_coding	MFS transporter && PF07690:Major Facilitator Superfamily	MFS_1	34	37	5.2446	3.66892
SAK_RS08820	28.1745	20.4062	0.460962	0.471767	0.651579	SAK_RS08820	NC_007432.1	1747226	1748806	+	1581	protein_coding	type I restriction-modification system subunit M && PF12161:HsdM N-terminal domain|PF02384:N-6 DNA Methylase	-	23	25	2.65245	1.85337
SAK_RS05860	168.955	122.516	0.46293	0.301618	0.482289	SAK_RS05860	NC_007432.1	1148404	1148985	-	582	protein_coding	xanthine phosphoribosyltransferase && PF00156:Phosphoribosyl transferase domain	Pribosyltran	138	150	43.2322	30.208
SAK_RS08540	3322.43	2409.77	0.463306	0.26217	0.445955	alr	NC_007432.1	1684669	1685769	-	1101	protein_coding	alanine racemase && PF01168:Alanine racemase, N-terminal domain|PF00842:Alanine racemase, C-terminal domain	Ala_racemase_N	2714	2950	449.442	314.043
SAK_RS04175	2912.33	2109.16	0.465464	0.260323	0.445438	SAK_RS04175	NC_007432.1	779188	780654	+	1467	protein_coding	alpha-amylase && PF09154:Domain of unknown function (DUF1939)|PF00128:Alpha amylase, catalytic domain	-	2379	2582	295.676	206.291
SAK_RS06720	6540.79	4736.23	0.465705	0.258457	0.442977	rplJ	NC_007432.1	1319488	1319988	-	501	protein_coding	50S ribosomal protein L10 && PF00466:Ribosomal protein L10	-	5343	5798	1944.46	1356.42
SAK_RS07900	250.975	181.331	0.468415	0.284591	0.465757	SAK_RS07900	NC_007432.1	1561417	1562115	-	699	protein_coding	3-oxoacyl-ACP reductase && PF00106:short chain dehydrogenase	adh_short	205	222	53.4722	37.2246
SAK_RS07995	399.1	288.342	0.468654	0.273841	0.45462	SAK_RS07995	NC_007432.1	1581422	1581970	-	549	protein_coding	acetyltransferase && PF13523:Acetyltransferase (GNAT) domain	-	326	353	108.267	75.3628
SAK_RS05785	1870.56	1351.1	0.469269	0.258079	0.442696	SAK_RS05785	NC_007432.1	1133362	1135095	-	1734	protein_coding	ABC transporter ATP-binding protein/permease && PF00005:ABC transporter|PF00664:ABC transporter transmembrane region	ABC_membrane	1528	1654	160.667	111.8
SAK_RS08285	1754.26	1264.51	0.472215	0.255413	0.439217	SAK_RS08285	NC_007432.1	1634280	1635659	+	1380	protein_coding	V-type Na+ -ATPase subunit J && PF02386:Cation transport protein	-	1433	1548	189.329	131.476
SAK_RS08630	7600.92	5474.69	0.473381	0.250543	0.433004	SAK_RS08630	NC_007432.1	1703455	1704954	-	1500	protein_coding	multidrug efflux MFS transporter && PF07690:Major Facilitator Superfamily	MFS_1	6209	6702	754.712	523.682
SAK_RS02985	4274.84	3078.79	0.473476	0.251314	0.433974	SAK_RS02985	NC_007432.1	542318	543190	+	873	protein_coding	polyprenyl synthetase family protein && PF00348:Polyprenyl synthetase	-	3492	3769	729.308	506.018
SAK_RS04110	340.339	245.048	0.473541	0.274979	0.45507	SAK_RS04110	NC_007432.1	763394	764386	+	993	protein_coding	D-lactate dehydrogenase && PF00389:D-isomer specific 2-hydroxyacid dehydrogenase, catalytic domain|PF02826:D-isomer specific 2-hydroxyacid dehydrogenase, NAD binding domain	2-Hacid_dh_C	278	300	51.0442	35.41
SAK_RS03105	31.847	22.8568	0.474541	0.457811	0.639389	SAK_RS03105	NC_007432.1	559264	559545	+	282	protein_coding	VRR-NUC domain-containing protein && PF08774:VRR-NUC domain	-	26	28	16.8103	11.6376
SAK_RS05275	13867.5	9977.31	0.474973	0.248456	0.429757	gyrA	NC_007432.1	1024830	1027289	+	2460	protein_coding	DNA gyrase subunit A && PF03989:DNA gyrase C-terminal domain, beta-propeller|PF00521:DNA gyrase/topoisomerase IV, subunit A	-	11328	12214	839.594	581.939
SAK_RS05265	16694.1	12000.7	0.47621	0.247128	0.428536	SAK_RS05265	NC_007432.1	1022111	1023481	+	1371	protein_coding	FAD-dependent oxidoreductase && PF07992:Pyridine nucleotide-disulphide oxidoreductase|PF02852:Pyridine nucleotide-disulphide oxidoreductase, dimerisation domain	Pyr_redox_2	13637	14691	1813.56	1255.94
SAK_RS04240	4972.62	3567.28	0.479154	0.245422	0.428047	SAK_RS04240	NC_007432.1	793592	794401	+	810	protein_coding	MBL fold metallo-hydrolase && PF00753:Metallo-beta-lactamase superfamily	Lactamase_B	4062	4367	914.336	631.906
SAK_RS01175	3081.27	2209.64	0.479674	0.24595	0.428047	proC	NC_007432.1	204985	205755	-	771	protein_coding	pyrroline-5-carboxylate reductase && PF14748:Pyrroline-5-carboxylate reductase dimerisation|PF03807:NADP oxidoreductase coenzyme F420-dependent	F420_oxidored	2517	2705	595.223	411.213
SAK_RS01360	10081.1	7229.34	0.479705	0.244023	0.426731	rpsI	NC_007432.1	240826	241218	+	393	protein_coding	30S ribosomal protein S9 && PF00380:Ribosomal protein S9/S16	-	8235	8850	3820.52	2639.4
SAK_RS09680	274.234	196.035	0.483828	0.270198	0.452065	SAK_RS09680	NC_007432.1	1926536	1927213	-	678	protein_coding	response regulator transcription factor && PF00072:Response regulator receiver domain|PF00486:Transcriptional regulatory protein, C terminal	Trans_reg_C	224	240	60.2378	41.4893
SAK_RS08790	12790.2	9126.13	0.486954	0.236825	0.418245	cydD	NC_007432.1	1739087	1740805	-	1719	protein_coding	thiol reductant ABC exporter subunit CydD && PF00664:ABC transporter transmembrane region|PF00005:ABC transporter	ABC_tran	10448	11172	1108.18	761.745
SAK_RS04520	712.489	508.082	0.487625	0.248013	0.429708	SAK_RS04520	NC_007432.1	853493	854257	-	765	protein_coding	tRNA1(Val) (adenine(37)-N6)-methyltransferase && PF05175:Methyltransferase small domain	-	582	622	138.712	95.2979
SAK_RS09935	1716.31	1222.85	0.488991	0.239082	0.421298	SAK_RS09935	NC_007432.1	1962535	1963296	-	762	protein_coding	ABC transporter permease && PF12730:ABC-2 family transporter protein	-	1402	1497	335.463	230.261
SAK_RS10250	2179.05	1552.05	0.489465	0.237601	0.419045	mutL	NC_007432.1	2029123	2031096	-	1974	protein_coding	DNA mismatch repair endonuclease MutL && PF01119:DNA mismatch repair protein, C-terminal domain|PF13589:Histidine kinase-, DNA gyrase B-, and HSP90-like ATPase|PF08676:MutL C terminal dimerisation domain	-	1780	1900	164.408	112.813
SAK_RS01270	47501.7	33733.7	0.493785	0.229867	0.410307	treC	NC_007432.1	222341	223966	+	1626	protein_coding	alpha%2Calpha-phosphotrehalase && PF00128:Alpha amylase, catalytic domain|PF11941:Domain of unknown function (DUF3459)	-	38803	41296	4351.07	2976.75
SAK_RS07095	1624.5	1153.41	0.494004	0.234592	0.415867	aroC	NC_007432.1	1392874	1394040	-	1167	protein_coding	chorismate synthase && PF01264:Chorismate synthase	-	1327	1412	207.325	141.814
SAK_RS08280	690.454	490.111	0.494248	0.241904	0.424461	rsmG	NC_007432.1	1633552	1634265	+	714	protein_coding	16S rRNA (guanine(527)-N(7))-methyltransferase RsmG && PF02527:rRNA small subunit methyltransferase G	-	564	600	144.023	98.4935
SAK_RS05165	5659.38	4016.57	0.494659	0.230342	0.410722	SAK_RS05165	NC_007432.1	1001054	1001836	-	783	protein_coding	hypothetical protein && -	-	4623	4917	1076.5	736.025
SAK_RS07455	916.926	648.585	0.499367	0.233706	0.414652	secA2	NC_007432.1	1468757	1471144	-	2388	protein_coding	accessory Sec system translocase SecA2 && PF07517:SecA DEAD-like domain|PF01043:SecA preprotein cross-linking domain|PF07516:SecA Wing and Scaffold domain	-	749	794	57.1872	38.9709
SAK_RS07640	270.561	191.134	0.500887	0.25507	0.439217	coaE	NC_007432.1	1515119	1515712	-	594	protein_coding	dephospho-CoA kinase && PF01121:Dephospho-CoA kinase	-	221	234	67.8355	46.1725
SAK_RS04045	22.0535	15.5048	0.502274	0.455892	0.637571	SAK_RS04045	NC_007432.1	751971	753200	+	1230	protein_coding	ABC transporter permease && PF12704:MacB-like periplasmic core domain|PF02687:FtsX-like permease family	-	18	19	2.6682	1.81052
SAK_RS01220	8253.41	5825.95	0.502481	0.22263	0.399459	SAK_RS01220	NC_007432.1	210781	212526	+	1746	protein_coding	histidine kinase && PF02518:Histidine kinase-, DNA gyrase B-, and HSP90-like ATPase|PF15714:Stage V sporulation protein T C-terminal, transcription factor|PF07694:5TMR of 5TMR-LYT|PF06580:Histidine kinase	His_kinase	6742	7132	704.037	478.764
SAK_RS05530	1149.52	810.326	0.504341	0.227205	0.406609	SAK_RS05530	NC_007432.1	1079402	1079950	-	549	protein_coding	sugar O-acetyltransferase && PF12464:Maltose acetyltransferase|PF00132:Bacterial transferase hexapeptide (six repeats)	Hexapep	939	992	311.849	211.784
SAK_RS09940	3392.21	2390.98	0.504583	0.222138	0.398921	SAK_RS09940	NC_007432.1	1963293	1964195	-	903	protein_coding	ABC transporter ATP-binding protein && PF00005:ABC transporter	ABC_tran	2771	2927	559.5	379.918
SAK_RS04920	9445.76	6648.54	0.506614	0.218742	0.393165	SAK_RS04920	NC_007432.1	939050	939586	+	537	protein_coding	F0F1 ATP synthase subunit delta && PF00213:ATP synthase delta (OSCP) subunit	-	7716	8139	2619.81	1776.44
SAK_RS00525	11974.9	8427.7	0.506792	0.218398	0.393078	rplF	NC_007432.1	83363	83899	+	537	protein_coding	50S ribosomal protein L6 && PF00347:Ribosomal protein L6	-	9782	10317	3321.27	2251.82
SAK_RS01265	99623.4	70074.9	0.507585	0.217079	0.391602	treP	NC_007432.1	220089	222119	+	2031	protein_coding	PTS system trehalose-specific EIIBC component && PF00367:phosphotransferase system, EIIB|PF02378:Phosphotransferase system, EIIC|PF00358:phosphoenolpyruvate-dependent sugar phosphotransferase system, EIIA 1	-	81380	85784	7305.65	4950.52
SAK_RS00880	20489	14402.3	0.508543	0.216534	0.391602	SAK_RS00880	NC_007432.1	138113	138994	+	882	protein_coding	fructose-bisphosphate aldolase && PF01116:Fructose-bisphosphate aldolase class-II	F_bP_aldolase	16737	17631	3459.87	2342.95
SAK_RS00990	6202.92	4359.65	0.508711	0.217304	0.391602	sufD	NC_007432.1	161715	162977	+	1263	protein_coding	Fe-S cluster assembly protein SufD && PF01458:Uncharacterized protein family (UPF0051)	-	5067	5337	731.474	495.277
SAK_RS05285	2128.86	1493.23	0.511577	0.217248	0.391602	SAK_RS05285	NC_007432.1	1028055	1028468	+	414	protein_coding	VOC family protein && PF00903:Glyoxalase/Bleomycin resistance protein/Dioxygenase superfamily	Glyoxalase	1739	1828	765.862	517.524
SAK_RS07825	2820.52	1977.64	0.512131	0.215817	0.391602	SAK_RS07825	NC_007432.1	1548743	1551193	-	2451	protein_coding	DNA translocase FtsK && PF01580:FtsK/SpoIIIE family|PF09397:Ftsk gamma domain	-	2304	2421	171.392	115.773
SAK_RS02120	4241.79	2970.15	0.514106	0.213096	0.388764	accD	NC_007432.1	375069	375944	+	876	protein_coding	acetyl-CoA carboxylase%2C carboxyltransferase subunit beta && PF01039:Carboxyl transferase domain	Carboxyl_trans	3465	3636	721.191	486.49
SAK_RS07765	150.592	105.362	0.514405	0.263958	0.445955	SAK_RS07765	NC_007432.1	1535384	1536328	-	945	protein_coding	ABC transporter permease && PF00528:Binding-protein-dependent transport system inner membrane component	BPD_transp_1	123	129	23.7315	15.9997
SAK_RS07550	128.557	89.8409	0.515915	0.278622	0.459626	SAK_RS07550	NC_007432.1	1496083	1496250	-	168	protein_coding	hypothetical protein && -	-	105	110	113.954	76.7428
SAK_RS04265	3075.15	2145.92	0.519016	0.209502	0.384256	SAK_RS04265	NC_007432.1	800069	800893	+	825	protein_coding	Cof-type HAD-IIB family hydrolase && PF08282:haloacid dehalogenase-like hydrolase	Hydrolase_3	2512	2627	555.158	373.216
SAK_RS08035	55.1064	38.3776	0.519494	0.326647	0.506427	SAK_RS08035	NC_007432.1	1588551	1589210	-	660	protein_coding	CBS domain-containing protein && PF00571:CBS domain	CBS	45	47	12.4314	8.34658
SAK_RS03190	1.24285	0.800441	0.519633	1	1	SAK_RS03190	NC_007432.1	570130	570345	+	216	protein_coding	hypothetical protein && -	-	1	1	0.844107	0.542626
SAK_RS10525	1.24285	0.800441	0.519633	1	1	SAK_RS10525	NC_007432.1	2081211	2081813	-	603	protein_coding	phage repressor protein && PF02498:BRO family, N-terminal domain	-	1	1	0.302367	0.194374
SAK_RS07970	1722.43	1199.98	0.521364	0.20951	0.384256	SAK_RS07970	NC_007432.1	1577503	1578345	+	843	protein_coding	alpha/beta hydrolase && PF06028:Alpha/beta hydrolase of unknown function (DUF915)	-	1407	1469	304.311	204.244
SAK_RS07485	792.06	551.376	0.522401	0.213411	0.388996	SAK_RS07485	NC_007432.1	1477840	1478715	-	876	protein_coding	glycosyltransferase && PF00535:Glycosyl transferase family 2	Glycos_transf_2	647	675	134.664	90.3138
SAK_RS08620	1761.61	1226.12	0.522719	0.20823	0.383437	SAK_RS08620	NC_007432.1	1701570	1702637	-	1068	protein_coding	Xaa-Pro peptidase family protein && PF01321:Creatinase/Prolidase N-terminal domain|PF00557:Metallopeptidase family M24	Peptidase_M24	1439	1501	245.664	164.727
SAK_RS03565	80461.4	55968.3	0.523686	0.202939	0.376548	eno	NC_007432.1	645479	646786	+	1308	protein_coding	phosphopyruvate hydratase && PF03952:Enolase, N-terminal domain|PF00113:Enolase, C-terminal TIM barrel domain	-	65727	68515	9161.93	6139.49
SAK_RS09410	19294.2	13376.3	0.528481	0.199171	0.370889	SAK_RS09410	NC_007432.1	1864458	1868864	-	4407	protein_coding	PolC-type DNA polymerase III && PF07733:Bacterial DNA polymerase III alpha subunit|PF11490:DNA polymerase III polC-type N-terminus II|PF14579:Helix-hairpin-helix motif|PF02811:PHP domain|PF00929:Exonuclease|PF14480:DNA polymerase III polC-type N-terminus I	Exonuc_X-T	15761	16375	652.066	435.505
SAK_RS09755	512.948	355.326	0.529403	0.214769	0.390819	SAK_RS09755	NC_007432.1	1936984	1937475	+	492	protein_coding	GNAT family N-acetyltransferase && PF00583:Acetyltransferase (GNAT) family	Acetyltransf_1	419	435	155.274	103.628
SAK_RS02175	368.495	254.033	0.536253	0.215231	0.390933	SAK_RS02175	NC_007432.1	385670	386281	+	612	protein_coding	DUF1361 domain-containing protein && PF07099:Protein of unknown function (DUF1361)	-	301	311	89.6739	59.5612
SAK_RS01345	792.06	545.658	0.537437	0.199992	0.372082	SAK_RS01345	NC_007432.1	238007	238525	+	519	protein_coding	NYN domain-containing protein && PF05991:YacP-like NYN domain	-	647	668	227.294	150.856
SAK_RS02960	28307.8	19496.4	0.537991	0.191119	0.359784	SAK_RS02960	NC_007432.1	537139	538833	+	1695	protein_coding	phospho-sugar mutase && PF02879:Phosphoglucomutase/phosphomannomutase, alpha/beta/alpha domain II|PF02880:Phosphoglucomutase/phosphomannomutase, alpha/beta/alpha domain III|PF00408:Phosphoglucomutase/phosphomannomutase, C-terminal domain|PF02878:Phosphoglucomutase/phosphomannomutase, alpha/beta/alpha domain I	PGM_PMM_II	23124	23867	2487.39	1650.37
SAK_RS06245	1213.18	834.016	0.540528	0.195475	0.365654	SAK_RS06245	NC_007432.1	1216842	1217495	-	654	protein_coding	uracil-DNA glycosylase && PF03167:Uracil DNA glycosylase superfamily	UDG	991	1021	276.278	182.979
SAK_RS00470	8046.52	5524.52	0.542499	0.188145	0.356132	rpsS	NC_007432.1	78930	79208	+	279	protein_coding	30S ribosomal protein S19 && PF00203:Ribosomal protein S19	-	6573	6763	4295.47	2841.12
SAK_RS09015	45862.5	31455.4	0.544003	0.186129	0.353936	fusA	NC_007432.1	1783701	1785779	-	2079	protein_coding	elongation factor G && PF00009:Elongation factor Tu GTP binding domain|PF14492:Elongation Factor G, domain II|PF03144:Elongation factor Tu domain 2|PF00679:Elongation factor G C-terminus|PF03764:Elongation factor G, domain IV	GTP_EFTU	37464	38507	3285.57	2170.9
SAK_RS07605	2396.95	1641.09	0.54649	0.187216	0.355349	SAK_RS07605	NC_007432.1	1506407	1507795	+	1389	protein_coding	amino acid permease && PF00324:Amino acid permease	AA_permease	1958	2009	257.017	169.524
SAK_RS05425	1645.31	1125.64	0.547528	0.187862	0.355922	pstA	NC_007432.1	1057609	1058496	-	888	protein_coding	phosphate ABC transporter permease PstA && PF00528:Binding-protein-dependent transport system inner membrane component	BPD_transp_1	1344	1378	275.954	181.882
SAK_RS06785	4025.11	2751.22	0.548918	0.183966	0.350468	SAK_RS06785	NC_007432.1	1331884	1333167	+	1284	protein_coding	hydroxymethylglutaryl-CoA reductase%2C degradative && PF00368:Hydroxymethylglutaryl-coenzyme A reductase	-	3288	3368	466.894	307.441
SAK_RS10370	612.106	418.225	0.549271	0.194123	0.363782	SAK_RS10370	NC_007432.1	2053173	2053844	+	672	protein_coding	response regulator transcription factor && PF00072:Response regulator receiver domain|PF00486:Transcriptional regulatory protein, C terminal	Response_reg	500	512	135.66	89.3007
SAK_RS04685	2.46687	1.61727	0.549749	1	1	SAK_RS04685	NC_007432.1	890399	890692	+	294	protein_coding	hypothetical protein && -	-	2	2	1.24032	0.797328
SAK_RS10490	2.46687	1.61727	0.549749	1	1	SAK_RS10490	NC_007432.1	2078116	2078445	-	330	protein_coding	hypothetical protein && -	-	2	2	1.10501	0.710347
SAK_RS06965	924.271	630.613	0.551407	0.187769	0.355922	SAK_RS06965	NC_007432.1	1371166	1372158	-	993	protein_coding	NAD(P)/FAD-dependent oxidoreductase && PF07992:Pyridine nucleotide-disulphide oxidoreductase	Pyr_redox_2	755	772	138.627	91.1218
SAK_RS01930	13155	8974.19	0.551748	0.180396	0.345898	pknB	NC_007432.1	338179	340134	+	1956	protein_coding	Stk1 family PASTA domain-containing Ser/Thr kinase && PF00069:Protein kinase domain|PF03793:PASTA domain	Pkinase	10746	10986	1001.68	658.302
SAK_RS05965	700.247	477.04	0.553549	0.189838	0.358024	SAK_RS05965	NC_007432.1	1170008	1171540	-	1533	protein_coding	ClC family H(+)/Cl(-) exchange transporter && PF02080:TrkA-C domain|PF00654:Voltage gated chloride channel	Voltage_CLC	572	584	68.0307	44.6504
SAK_RS10515	119.988	81.6722	0.553785	0.230519	0.410722	SAK_RS10515	NC_007432.1	2080065	2080238	-	174	protein_coding	hypothetical protein && -	-	98	100	102.69	67.3605
SAK_RS04440	11613.8	7904.9	0.555005	0.177929	0.343719	tpiA	NC_007432.1	835633	836391	+	759	protein_coding	triose-phosphate isomerase && PF00121:Triosephosphate isomerase	-	9487	9677	2278.97	1494.35
SAK_RS04675	582.726	396.17	0.556454	0.190395	0.358747	SAK_RS04675	NC_007432.1	888356	889072	+	717	protein_coding	DUF554 domain-containing protein && PF04474:Protein of unknown function (DUF554)	-	476	485	121.043	79.2824
SAK_RS04185	10463	7113.34	0.556689	0.176697	0.342621	SAK_RS04185	NC_007432.1	781699	783033	+	1335	protein_coding	glycosyltransferase family 4 protein && PF00534:Glycosyl transferases group 1|PF13579:Glycosyl transferase 4-like domain	Glycos_transf_1	8547	8708	1167.3	764.525
SAK_RS10095	9767.71	6639.56	0.556919	0.176572	0.342621	SAK_RS10095	NC_007432.1	2000452	2002092	-	1641	protein_coding	hypothetical protein && -	-	7979	8128	886.525	580.536
SAK_RS02740	399.1	271.188	0.5571	0.194462	0.364089	SAK_RS02740	NC_007432.1	493900	494964	+	1065	protein_coding	MmcQ/YjbR family DNA-binding protein && PF04237:YjbR	-	326	332	55.8109	36.5378
SAK_RS07495	1416.39	962.265	0.557611	0.180656	0.345913	SAK_RS07495	NC_007432.1	1479882	1481123	-	1242	protein_coding	glycosyl transferase && PF01501:Glycosyl transferase family 8	Glyco_transf_8	1157	1178	169.849	111.168
SAK_RS05940	1027.1	697.597	0.557974	0.181685	0.347403	SAK_RS05940	NC_007432.1	1164039	1165172	-	1134	protein_coding	AI-2E family transporter && PF01594:Domain of unknown function DUF20	-	839	854	134.896	88.2672
SAK_RS07085	6570.17	4460.13	0.558823	0.175488	0.341557	gorA	NC_007432.1	1390931	1392280	-	1350	protein_coding	glutathione-disulfide reductase && PF07992:Pyridine nucleotide-disulphide oxidoreductase|PF02852:Pyridine nucleotide-disulphide oxidoreductase, dimerisation domain	Pyr_redox_2	5367	5460	724.851	474.038
SAK_RS07300	2405.52	1632.92	0.558836	0.177491	0.343515	SAK_RS07300	NC_007432.1	1435448	1436170	-	723	protein_coding	2-C-methyl-D-erythritol 4-phosphate cytidylyltransferase && PF01128:2-C-methyl-D-erythritol 4-phosphate cytidylyltransferase	-	1965	1999	495.536	324.063
SAK_RS04735	9432.29	6398.58	0.559842	0.174354	0.339805	SAK_RS04735	NC_007432.1	900320	901747	+	1428	protein_coding	NADP-dependent glyceraldehyde-3-phosphate dehydrogenase && PF00171:Aldehyde dehydrogenase family	Aldedh	7705	7833	983.774	642.916
SAK_RS04115	3.69094	2.43425	0.560588	0.704873	0.81846	SAK_RS04115	NC_007432.1	764592	766142	+	1551	protein_coding	MFS transporter && PF13347:MFS/sugar transport protein	-	3	3	0.352664	0.226706
SAK_RS06345	8680.65	5879.86	0.562004	0.172776	0.338189	deoD	NC_007432.1	1235827	1236537	-	711	protein_coding	purine-nucleoside phosphorylase && PF01048:Phosphorylase superfamily	-	7091	7198	1818.4	1186.58
SAK_RS02730	1047.91	709.033	0.563456	0.179071	0.344805	SAK_RS02730	NC_007432.1	491718	492677	+	960	protein_coding	Gfo/Idh/MocA family oxidoreductase && PF01408:Oxidoreductase family, NAD-binding Rossmann fold	GFO_IDH_MocA	856	868	162.575	105.975
SAK_RS02055	740.645	500.73	0.564554	0.179699	0.345203	SAK_RS02055	NC_007432.1	363873	365225	-	1353	protein_coding	aspartate kinase && PF00696:Amino acid kinase family|PF13840:ACT domain	AA_kinase	605	613	81.5284	53.1028
SAK_RS06360	4697.18	3172.73	0.566038	0.170471	0.335152	arsC	NC_007432.1	1238627	1239034	-	408	protein_coding	arsenate reductase (glutaredoxin) && PF03960:ArsC family	-	3837	3884	1714.68	1115.77
SAK_RS04530	4.91506	3.25122	0.566172	0.746295	0.85132	SAK_RS04530	NC_007432.1	855232	855885	+	654	protein_coding	helix-hairpin-helix domain-containing protein && PF10531:SLBB domain|PF12836:Helix-hairpin-helix motif	-	4	4	1.11515	0.716864
SAK_RS08780	2749.52	1855.93	0.566985	0.1709	0.335152	SAK_RS08780	NC_007432.1	1736281	1737261	+	981	protein_coding	polyprenyl synthetase family protein && PF00348:Polyprenyl synthetase	-	2246	2272	417.438	271.452
SAK_RS09495	242.405	163.36	0.568768	0.197326	0.36845	SAK_RS09495	NC_007432.1	1887081	1887977	-	897	protein_coding	aldose 1-epimerase family protein && PF01263:Aldose 1-epimerase	Aldose_epim	198	200	40.2461	26.1332
SAK_RS05505	6.1392	4.06817	0.569577	0.775535	0.871213	dprA	NC_007432.1	1074402	1075244	-	843	protein_coding	DNA-processing protein DprA && PF02481:DNA recombination-mediator protein A	SMF	5	5	1.08142	0.695179
SAK_RS02020	6.1392	4.06817	0.569577	0.775535	0.871213	SAK_RS02020	NC_007432.1	357037	357702	+	666	protein_coding	ComF family protein && -	-	5	5	1.36882	0.879934
SAK_RS06730	1646.53	1109.3	0.569691	0.170707	0.335152	mmuM	NC_007432.1	1322624	1323568	-	945	protein_coding	homocysteine S-methyltransferase && PF02574:Homocysteine S-methyltransferase	-	1345	1358	259.503	168.431
SAK_RS04180	6231.07	4196.28	0.570346	0.166868	0.330062	SAK_RS04180	NC_007432.1	780699	781697	+	999	protein_coding	glycosyltransferase && PF13439:Glycosyltransferase Family 4|PF00534:Glycosyl transferases group 1	Glycos_transf_1	5090	5137	928.974	602.696
SAK_RS05610	434.601	292.426	0.571282	0.182329	0.348312	SAK_RS05610	NC_007432.1	1093058	1093393	-	336	protein_coding	TIGR04197 family type VII secretion effector && -	-	355	358	192.637	124.882
SAK_RS10520	7.36337	4.8851	0.57187	0.797614	0.88286	SAK_RS10520	NC_007432.1	2080337	2080975	-	639	protein_coding	Bro-N domain-containing protein && PF02498:BRO family, N-terminal domain	-	6	6	1.71199	1.10054
SAK_RS10270	8031.83	5402.81	0.572002	0.165377	0.328687	argS	NC_007432.1	2034874	2036565	+	1692	protein_coding	arginine--tRNA ligase && PF03485:Arginyl tRNA synthetase N terminal domain|PF05746:DALR anticodon binding domain|PF00750:tRNA synthetases class I (R)	-	6561	6614	707.002	458.161
SAK_RS01495	2755.64	1852.66	0.572735	0.166623	0.330062	SAK_RS01495	NC_007432.1	258189	259334	-	1146	protein_coding	betaine/proline/choline family ABC transporter ATP-binding protein && PF00005:ABC transporter|PF00571:CBS domain	ABC_tran	2251	2268	358.131	231.96
SAK_RS07345	5578.59	3750.26	0.572881	0.165142	0.328536	rpoD	NC_007432.1	1443424	1444533	-	1110	protein_coding	RNA polymerase sigma factor RpoD && PF03979:Sigma-70 factor, region 1.1|PF00140:Sigma-70 factor, region 1.2|PF04542:Sigma-70 region 2|PF04539:Sigma-70 region 3|PF04545:Sigma-70, region 4	Sigma70_r3	4557	4591	748.526	484.773
SAK_RS02135	3122.89	2098.54	0.573449	0.165779	0.32917	serS	NC_007432.1	377858	379135	-	1278	protein_coding	serine--tRNA ligase && PF00587:tRNA synthetase class II core domain (G, H, P, S and T)|PF02403:Seryl-tRNA synthetase N-terminal domain	tRNA-synt_2b	2551	2569	363.941	235.607
SAK_RS08510	1151.97	773.567	0.574376	0.169415	0.334141	SAK_RS08510	NC_007432.1	1676314	1677696	-	1383	protein_coding	HAD-IIB family hydrolase && PF01503:Phosphoribosyl-ATP pyrophosphohydrolase|PF08282:haloacid dehalogenase-like hydrolase	Hydrolase_3	941	947	124.056	80.2569
SAK_RS02815	12.2601	8.15276	0.576512	0.572981	0.726421	SAK_RS02815	NC_007432.1	508803	509342	-	540	protein_coding	biotin transporter BioY && PF02632:BioY family	-	10	10	3.37643	2.1705
SAK_RS11585	13.4843	8.96966	0.577151	0.596165	0.743677	SAK_RS11585	NC_007432.1	97532	97963	+	432	protein_coding	hypothetical protein && -	-	11	11	4.64259	2.98444
SAK_RS10920	13.4843	8.96966	0.577151	0.596165	0.743677	SAK_RS10920	NC_007432.1	560174	560338	+	165	protein_coding	hypothetical protein && -	-	11	11	12.1551	7.81382
SAK_RS04200	653.728	437.83	0.578094	0.170709	0.335152	SAK_RS04200	NC_007432.1	786457	787476	+	1020	protein_coding	DUF3114 domain-containing protein && PF11311:Protein of unknown function (DUF3114)	-	534	536	95.4536	61.5913
SAK_RS07025	1673.47	1120.74	0.578301	0.164302	0.327811	SAK_RS07025	NC_007432.1	1381099	1382169	-	1071	protein_coding	carbamoyl phosphate synthase small subunit && PF00988:Carbamoyl-phosphate synthase small chain, CPSase domain|PF00117:Glutamine amidotransferase class-I	CPSase_sm_chain	1367	1372	232.718	150.148
SAK_RS10280	1063.83	712.301	0.578566	0.167145	0.330295	SAK_RS10280	NC_007432.1	2036988	2037860	-	873	protein_coding	YitT family protein && PF02588:Uncharacterised 5xTM membrane BCR, YitT family COG1284|PF10035:Uncharacterized protein conserved in bacteria (DUF2179)	-	869	872	181.492	117.073
SAK_RS00515	3502.38	2344.42	0.579064	0.161443	0.324298	SAK_RS00515	NC_007432.1	82515	82700	+	186	protein_coding	type Z 30S ribosomal protein S14 && PF00253:Ribosomal protein S14p/S29e	Ribosomal_S14	2861	2870	2804.5	1808.52
SAK_RS08235	3368.95	2254.56	0.579407	0.16128	0.324287	der	NC_007432.1	1624842	1626152	-	1311	protein_coding	ribosome biogenesis GTPase Der && PF14714:KH-domain-like of EngA bacterial GTPase enzymes, C-terminal|PF01926:50S ribosome-binding GTPase	-	2752	2760	382.734	246.752
SAK_RS05850	869.183	581.601	0.579462	0.166831	0.330062	SAK_RS05850	NC_007432.1	1146247	1147035	+	789	protein_coding	formate/nitrite transporter family protein && PF01226:Formate/nitrite transporter	-	710	712	164.071	105.769
SAK_RS02360	5648.36	3778.04	0.58017	0.159848	0.322663	tadA	NC_007432.1	418440	418946	+	507	protein_coding	tRNA adenosine(34) deaminase TadA && PF00383:Cytidine and deoxycytidylate deaminase zinc-binding region	-	4614	4625	1659.28	1069.2
SAK_RS04030	25.7261	17.1386	0.580213	0.426936	0.611982	SAK_RS04030	NC_007432.1	748666	749697	+	1032	protein_coding	alpha/beta hydrolase && PF00561:alpha/beta hydrolase fold	Abhydrolase_1	21	21	3.71014	2.38503
SAK_RS09930	1132.38	757.229	0.580427	0.165028	0.328536	SAK_RS09930	NC_007432.1	1961878	1962366	-	489	protein_coding	GNAT family N-acetyltransferase && PF13508:Acetyltransferase (GNAT) domain	-	925	927	344.893	222.19
SAK_RS05780	28.1745	18.7724	0.580508	0.402999	0.587718	SAK_RS05780	NC_007432.1	1133151	1133348	-	198	protein_coding	hypothetical protein && -	-	23	23	21.1794	13.615
SAK_RS01365	1751.81	1171.39	0.580549	0.162481	0.325435	SAK_RS01365	NC_007432.1	241346	242500	-	1155	protein_coding	site-specific integrase && PF00589:Phage integrase family|PF14659:Phage integrase, N-terminal SAM-like domain|PF14657:AP2-like DNA-binding integrase domain	Phage_integrase	1431	1434	225.896	145.52
SAK_RS07460	626.797	419.042	0.580666	0.171383	0.335781	asp3	NC_007432.1	1471131	1472123	-	993	protein_coding	accessory Sec system protein Asp3 && PF15432:Accessory Sec secretory system ASP3	-	512	513	94.0095	60.5512
SAK_RS08040	41.6405	27.7581	0.581511	0.349386	0.532189	SAK_RS08040	NC_007432.1	1589229	1589939	-	711	protein_coding	ABC transporter ATP-binding protein && PF07673:Protein of unknown function (DUF1602)|PF00005:ABC transporter	ABC_tran	34	34	8.71887	5.60485
SAK_RS00400	42.8646	28.575	0.581571	0.28511	0.466236	SAK_RS00400	NC_007432.1	63884	64741	+	858	protein_coding	helix-turn-helix domain-containing protein && -	-	35	35	7.43758	4.78118
SAK_RS04590	77.1416	51.4477	0.58248	0.240596	0.423243	SAK_RS04590	NC_007432.1	869554	870696	+	1143	protein_coding	glycerate kinase && PF02595:Glycerate kinase family	-	63	63	10.0495	6.46024
SAK_RS09110	3174.31	2118.96	0.583036	0.158822	0.321533	dltC	NC_007432.1	1800009	1800248	-	240	protein_coding	D-alanine--poly(phosphoribitol) ligase subunit DltC && PF00550:Phosphopantetheine attachment site	PP-binding	2593	2594	1969.89	1266.81
SAK_RS09405	390.531	260.568	0.583395	0.174423	0.339805	SAK_RS09405	NC_007432.1	1863906	1864331	-	426	protein_coding	MarR family transcriptional regulator && PF01047:MarR family	MarR	319	319	136.531	87.7679
SAK_RS05845	2558.55	1707.26	0.583586	0.158989	0.321555	SAK_RS05845	NC_007432.1	1144913	1146148	+	1236	protein_coding	NAD(P)H-dependent oxidoreductase && PF13596:PAS domain|PF03358:NADPH-dependent FMN reductase	FMN_red	2090	2090	308.304	198.19
SAK_RS01590	1005.07	669.823	0.585291	0.161143	0.324287	SAK_RS01590	NC_007432.1	268104	269738	+	1635	protein_coding	DUF2974 domain-containing protein && -	-	821	820	91.5538	58.7828
SAK_RS05430	1317.23	876.493	0.587581	0.158572	0.321533	pstC	NC_007432.1	1058486	1059403	-	918	protein_coding	phosphate ABC transporter permease subunit PstC && PF00528:Binding-protein-dependent transport system inner membrane component	BPD_transp_1	1076	1073	213.708	136.997
SAK_RS07565	3039.65	2019.3	0.589997	0.154041	0.313697	SAK_RS07565	NC_007432.1	1497956	1499197	+	1242	protein_coding	aminopeptidase && PF02073:Thermophilic metalloprotease (M29)	-	2483	2472	364.507	233.282
SAK_RS07945	249.75	165.811	0.590352	0.178748	0.344656	brnQ	NC_007432.1	1570565	1571902	-	1338	protein_coding	branched-chain amino acid transport system II carrier protein && PF05525:Branched-chain amino acid transport protein	-	204	203	27.7987	17.7826
SAK_RS01650	183.645	121.699	0.592781	0.186877	0.355031	SAK_RS01650	NC_007432.1	277493	278590	-	1098	protein_coding	ABC transporter permease && PF12698:ABC-2 family transporter protein	-	150	149	24.9081	15.9052
SAK_RS05945	1318.46	872.409	0.595658	0.15323	0.312661	SAK_RS05945	NC_007432.1	1165263	1166702	-	1440	protein_coding	6-phospho-beta-glucosidase && PF00232:Glycosyl hydrolase family 1	Glyco_hydro_1	1077	1068	136.365	86.9287
SAK_RS06230	7711.1	5078.51	0.602513	0.144136	0.296742	parC	NC_007432.1	1211510	1213969	-	2460	protein_coding	DNA topoisomerase IV subunit A && PF03989:DNA gyrase C-terminal domain, beta-propeller|PF00521:DNA gyrase/topoisomerase IV, subunit A	-	6299	6217	466.861	296.21
SAK_RS07270	2198.64	1445.04	0.605432	0.14451	0.297132	SAK_RS07270	NC_007432.1	1428862	1429710	-	849	protein_coding	glycosyltransferase && PF00535:Glycosyl transferase family 2	Glycos_transf_2	1796	1769	385.7	244.216
SAK_RS02115	6599.55	4331.06	0.607623	0.140943	0.293678	accC	NC_007432.1	373690	375060	+	1371	protein_coding	acetyl-CoA carboxylase biotin carboxylase subunit && PF02785:Biotin carboxylase C-terminal domain|PF02786:Carbamoyl-phosphate synthase L chain, ATP binding domain|PF00289:Carbamoyl-phosphate synthase L chain, N-terminal domain	CPSase_L_D2	5391	5302	716.94	453.27
SAK_RS09060	541.104	354.509	0.6098	0.150463	0.307785	SAK_RS09060	NC_007432.1	1792496	1793347	-	852	protein_coding	methyltransferase domain-containing protein && PF13847:Methyltransferase domain	-	442	434	94.5875	59.7042
SAK_RS07950	8445.6	5527.79	0.61148	0.138224	0.291242	metG	NC_007432.1	1572098	1574095	-	1998	protein_coding	methionine--tRNA ligase && PF01588:Putative tRNA binding domain|PF09334:tRNA synthetases class I (M)	-	6899	6767	629.567	396.968
SAK_RS08075	2104.38	1376.42	0.612397	0.140122	0.292853	upp	NC_007432.1	1595016	1595645	-	630	protein_coding	uracil phosphoribosyltransferase && PF14681:Uracil phosphoribosyltransferase	-	1719	1685	497.492	313.483
SAK_RS03575	3333.45	2180.23	0.61249	0.138843	0.291951	aroA	NC_007432.1	648187	649470	+	1284	protein_coding	3-phosphoshikimate 1-carboxyvinyltransferase && PF00275:EPSP synthase (3-phosphoshikimate 1-carboxyvinyltransferase)	EPSP_synthase	2723	2669	386.664	243.634
SAK_RS03300	6125.79	4003.5	0.613611	0.137177	0.289493	SAK_RS03300	NC_007432.1	590323	591558	-	1236	protein_coding	aminoacyltransferase && PF02388:FemAB family	-	5004	4901	738.159	464.751
SAK_RS09320	8214.24	5366.86	0.614028	0.136624	0.28905	tsf	NC_007432.1	1846869	1847909	-	1041	protein_coding	translation elongation factor Ts && PF00889:Elongation factor TS	-	6710	6570	1175.23	739.723
SAK_RS02310	1582.88	1033.33	0.615146	0.139447	0.29257	SAK_RS02310	NC_007432.1	409921	410361	+	441	protein_coding	CoA-binding protein && PF13380:CoA binding domain	-	1293	1265	534.578	336.207
SAK_RS10375	1013.64	660.021	0.618803	0.140272	0.29287	SAK_RS10375	NC_007432.1	2053828	2055192	+	1365	protein_coding	HAMP domain-containing histidine kinase && PF00512:His Kinase A (phospho-acceptor) domain|PF02518:Histidine kinase-, DNA gyrase B-, and HSP90-like ATPase|PF00672:HAMP domain	HATPase_c	828	808	110.598	69.3798
SAK_RS07635	145.696	94.7422	0.619806	0.176697	0.342621	SAK_RS07635	NC_007432.1	1514294	1514995	-	702	protein_coding	ABC transporter ATP-binding protein && PF00005:ABC transporter	ABC_tran	119	116	30.9073	19.3676
SAK_RS08410	385.634	250.766	0.620487	0.148559	0.304634	SAK_RS08410	NC_007432.1	1657821	1658555	-	735	protein_coding	class I SAM-dependent methyltransferase && PF12847:Methyltransferase domain	-	315	307	78.1402	48.9559
SAK_RS09615	94.2801	61.2502	0.62058	0.202832	0.376548	SAK_RS09615	NC_007432.1	1913321	1914130	-	810	protein_coding	PTS mannose/fructose/sorbose/N-acetylgalactosamine transporter subunit IIC && PF03609:PTS system sorbose-specific iic component	-	77	75	17.3323	10.8525
SAK_RS07240	11321.2	7355.96	0.622027	0.131396	0.281447	SAK_RS07240	NC_007432.1	1419879	1420754	-	876	protein_coding	class C sortase && PF04203:Sortase family	-	9248	9005	1924.84	1204.85
SAK_RS07500	1393.13	905.084	0.622095	0.135652	0.288408	SAK_RS07500	NC_007432.1	1481120	1482325	-	1206	protein_coding	glycosyltransferase family 8 protein && PF01501:Glycosyl transferase family 8	Glyco_transf_8	1138	1108	172.047	107.683
SAK_RS10295	1192.37	774.384	0.622575	0.136145	0.288553	hisS	NC_007432.1	2040746	2042026	-	1281	protein_coding	histidine--tRNA ligase && PF13393:Histidyl-tRNA synthetase|PF03129:Anticodon binding domain	HGTP_anticodon	974	948	138.631	86.7388
SAK_RS07230	7145.53	4630.86	0.62574	0.129477	0.278716	SAK_RS07230	NC_007432.1	1418626	1419225	-	600	protein_coding	sortase && PF04203:Sortase family	-	5837	5669	1773.74	1107.41
SAK_RS07070	2400.63	1552.05	0.62917	0.129266	0.278679	thiI	NC_007432.1	1387827	1389041	-	1215	protein_coding	tRNA 4-thiouridine(8) synthase ThiI && PF02568:Thiamine biosynthesis protein (ThiI)|PF02926:THUMP domain	-	1961	1900	294.274	183.287
SAK_RS05280	4671.47	3015.08	0.631649	0.12642	0.27391	SAK_RS05280	NC_007432.1	1027296	1028039	+	744	protein_coding	class A sortase && PF04203:Sortase family	-	3816	3691	935.161	581.468
SAK_RS09355	1926.87	1243.27	0.632037	0.128229	0.277247	SAK_RS09355	NC_007432.1	1853911	1854864	+	954	protein_coding	LD-carboxypeptidase && PF02016:LD-carboxypeptidase	-	1574	1522	300.821	186.991
SAK_RS09175	34.2954	22.0399	0.633244	0.312654	0.493125	SAK_RS09175	NC_007432.1	1816308	1817069	-	762	protein_coding	hypothetical protein && -	-	28	27	6.69968	4.15301
SAK_RS05920	6000.93	3867.08	0.633915	0.12476	0.271451	SAK_RS05920	NC_007432.1	1160993	1162108	+	1116	protein_coding	cysteine desulfurase && PF00266:Aminotransferase class-V	Aminotran_5	4902	4734	800.867	497.186
SAK_RS06890	3343.24	2153.27	0.63467	0.125196	0.271828	SAK_RS06890	NC_007432.1	1353940	1355679	-	1740	protein_coding	ABC transporter ATP-binding protein/permease && PF00005:ABC transporter|PF00664:ABC transporter transmembrane region	ABC_membrane	2731	2636	286.17	177.562
SAK_RS06620	135.902	87.3903	0.635849	0.174348	0.339805	SAK_RS06620	NC_007432.1	1295297	1297765	-	2469	protein_coding	pneumococcal-type histidine triad protein && PF04270:Streptococcal histidine triad protein	-	111	107	8.19696	5.07945
SAK_RS10680	335.443	215.64	0.636966	0.140605	0.293269	SAK_RS10680	NC_007432.1	2110786	2111490	+	705	protein_coding	B3/4 domain-containing protein && PF03483:B3/4 domain	-	274	264	70.8619	43.8904
SAK_RS05810	1023.43	657.57	0.638039	0.127484	0.275927	SAK_RS05810	NC_007432.1	1139760	1140356	-	597	protein_coding	threonylcarbamoyl-AMP synthase && PF01300:Telomere recombination	Sua5_yciO_yrdC	836	805	255.319	158.043
SAK_RS01620	2139.88	1372.34	0.640818	0.122712	0.267842	SAK_RS01620	NC_007432.1	273285	273863	+	579	protein_coding	GNAT family N-acetyltransferase && PF13302:Acetyltransferase (GNAT) domain	-	1748	1680	550.445	340.083
SAK_RS02835	29.3986	18.7724	0.641648	0.353878	0.536266	SAK_RS02835	NC_007432.1	512072	513301	+	1230	protein_coding	AMP-binding protein && PF00501:AMP-binding enzyme	AMP-binding	24	23	3.5576	2.19168
SAK_RS07010	456.636	291.61	0.646653	0.130332	0.279984	SAK_RS07010	NC_007432.1	1377279	1377989	-	711	protein_coding	ABC transporter ATP-binding protein && PF07673:Protein of unknown function (DUF1602)|PF00005:ABC transporter	ABC_tran	373	357	95.6512	58.8509
SAK_RS00530	8199.55	5230.44	0.648591	0.116046	0.25545	rplR	NC_007432.1	84000	84356	+	357	protein_coding	50S ribosomal protein L18 && PF00861:Ribosomal L18p/L5e family	-	6698	6403	3420.8	2102.18
SAK_RS07280	4075.3	2599.29	0.648751	0.116753	0.255915	SAK_RS07280	NC_007432.1	1431131	1432495	-	1365	protein_coding	DUF2142 domain-containing protein && PF09913:Predicted membrane protein (DUF2142)	-	3329	3182	444.664	273.226
SAK_RS03275	53.8822	34.2932	0.64887	0.24274	0.425567	SAK_RS03275	NC_007432.1	585900	586079	+	180	protein_coding	hypothetical protein && -	-	44	42	44.5688	27.3484
SAK_RS03115	25.7261	16.3217	0.650091	0.354836	0.53693	SAK_RS03115	NC_007432.1	559904	560143	+	240	protein_coding	hypothetical protein && -	-	21	20	15.9536	9.76727
SAK_RS00980	4132.83	2632.78	0.650507	0.115752	0.255347	SAK_RS00980	NC_007432.1	159583	160743	+	1161	protein_coding	undecaprenyl/decaprenyl-phosphate alpha-N-acetylglucosaminyl 1-phosphate transferase && PF00953:Glycosyl transferase family 4	Glycos_transf_4	3376	3223	530.178	325.374
SAK_RS08385	892.443	567.714	0.652413	0.119904	0.262267	SAK_RS08385	NC_007432.1	1654114	1654827	+	714	protein_coding	aquaporin family protein && PF00230:Major intrinsic protein	-	729	695	186.157	114.088
SAK_RS07020	2733.6	1738.3	0.653068	0.115128	0.254241	SAK_RS07020	NC_007432.1	1379445	1381043	-	1599	protein_coding	carbamoyl phosphate synthase large subunit && PF02787:Carbamoyl-phosphate synthetase large chain, oligomerisation domain|PF02786:Carbamoyl-phosphate synthase L chain, ATP binding domain	CPSase_L_D2	2233	2128	254.619	155.983
SAK_RS02480	465.205	295.694	0.653412	0.125137	0.271828	SAK_RS02480	NC_007432.1	437701	441403	+	3703	protein_coding	S8 family serine peptidase && PF02225:PA domain|PF00082:Subtilase family|PF06280:Fn3-like domain	Peptidase_S8	380	362	18.7103	11.458
SAK_RS03580	1237.66	785.003	0.656713	0.116503	0.25591	SAK_RS03580	NC_007432.1	649463	649975	+	513	protein_coding	shikimate kinase && PF01202:Shikimate kinase	SKI	1011	961	359.323	219.564
SAK_RS08095	6118.45	3880.15	0.657027	0.111679	0.248215	trkA	NC_007432.1	1599339	1600688	+	1350	protein_coding	Trk system potassium transporter TrkA && PF02080:TrkA-C domain|PF02254:TrkA-N domain	TrkA_C	4998	4750	675.015	412.396
SAK_RS01740	543.553	343.89	0.660171	0.119618	0.261919	SAK_RS01740	NC_007432.1	297450	297755	+	306	protein_coding	bacteriocin immunity protein && PF08951:Enterocin A Immunity	-	444	421	264.553	161.256
SAK_RS06875	7469.94	4726.43	0.660323	0.109723	0.244922	gdhA	NC_007432.1	1350099	1351448	-	1350	protein_coding	NADP-specific glutamate dehydrogenase && PF00208:Glutamate/Leucine/Phenylalanine/Valine dehydrogenase|PF02812:Glu/Leu/Phe/Val dehydrogenase, dimerisation domain	-	6102	5786	824.118	502.342
SAK_RS08135	1953.8	1235.1	0.66157	0.111428	0.247924	SAK_RS08135	NC_007432.1	1605607	1606128	-	522	protein_coding	metallophosphoesterase && PF12850:Calcineurin-like phosphoesterase superfamily domain	-	1596	1512	557.46	339.497
SAK_RS10020	128.557	80.8553	0.6677	0.149118	0.305478	SAK_RS10020	NC_007432.1	1979631	1984346	+	4716	protein_coding	S8 family serine peptidase && PF02225:PA domain|PF00082:Subtilase family|PF04650:YSIRK type signal peptide|PF06280:Fn3-like domain	Peptidase_S8	105	99	4.05944	2.46046
SAK_RS03460	20142.6	12673.8	0.66839	0.104969	0.237647	rplS	NC_007432.1	627004	627351	+	348	protein_coding	50S ribosomal protein L19 && PF01245:Ribosomal protein L19	-	16454	15515	8620.72	5225.49
SAK_RS02560	359.926	226.259	0.669261	0.123031	0.268255	SAK_RS02560	NC_007432.1	457100	457624	+	525	protein_coding	TetR/AcrR family transcriptional regulator && PF00440:Bacterial regulatory proteins, tetR family	TetR_N	294	277	102.103	61.8408
SAK_RS06030	1486.17	933.674	0.670493	0.107715	0.241883	SAK_RS06030	NC_007432.1	1181759	1183042	-	1284	protein_coding	homoserine dehydrogenase && PF03447:Homoserine dehydrogenase, NAD binding domain|PF00742:Homoserine dehydrogenase	-	1214	1143	172.387	104.336
SAK_RS00960	2776.45	1735.85	0.67754	0.102209	0.232161	SAK_RS00960	NC_007432.1	154261	155811	-	1551	protein_coding	ABC transporter substrate-binding protein/permease && PF00528:Binding-protein-dependent transport system inner membrane component|PF00497:Bacterial extracellular solute-binding proteins, family 3	BPD_transp_1	2268	2125	266.614	160.584
SAK_RS10045	71.0207	44.0957	0.6852	0.180146	0.345741	SAK_RS10045	NC_007432.1	1990319	1991566	+	1248	protein_coding	MFS transporter && PF07690:Major Facilitator Superfamily	MFS_1	58	54	8.47353	5.07147
SAK_RS02165	628.021	390.452	0.685397	0.106296	0.239862	SAK_RS02165	NC_007432.1	384095	384907	-	813	protein_coding	Cof-type HAD-IIB family hydrolase && PF08282:haloacid dehalogenase-like hydrolase	Hydrolase_3	513	478	115.048	68.9115
SAK_RS09120	25734.6	15998.5	0.685767	0.0962504	0.221794	dltA	NC_007432.1	1801525	1803060	-	1536	protein_coding	D-alanine--poly(phosphoribitol) ligase subunit DltA && PF13193:AMP-binding enzyme C-terminal domain|PF00501:AMP-binding enzyme	AMP-binding	21022	19585	2495.36	1494.47
SAK_RS07235	9458	5875.78	0.686737	0.0961785	0.221794	SAK_RS07235	NC_007432.1	1419218	1419889	-	672	protein_coding	hypothetical protein && -	-	7726	7193	2096.22	1254.57
SAK_RS08685	3212.25	1994.8	0.687291	0.0971225	0.222485	SAK_RS08685	NC_007432.1	1715067	1717406	-	2340	protein_coding	endonuclease MutS2 && PF00488:MutS domain V|PF01713:Smr domain	Smr	2624	2442	204.456	122.316
SAK_RS06500	1928.09	1195.07	0.689986	0.0970446	0.222485	rnz	NC_007432.1	1271609	1272538	-	930	protein_coding	ribonuclease Z && PF12706:Beta-lactamase superfamily domain	-	1575	1463	308.78	184.381
SAK_RS06905	1946.46	1205.69	0.690899	0.0965791	0.221879	SAK_RS06905	NC_007432.1	1358095	1359303	-	1209	protein_coding	CCA tRNA nucleotidyltransferase && PF12627:Probable RNA and SrmB- binding site of polymerase A|PF01743:Poly A polymerase head domain|PF13735:tRNA nucleotidyltransferase domain 2 putative	-	1590	1476	239.785	143.092
SAK_RS00545	6843.16	4235.49	0.692109	0.093863	0.218657	rplO	NC_007432.1	85188	85628	+	441	protein_coding	50S ribosomal protein L15 && PF00828:Ribosomal protein L18e/L15	-	5590	5185	2311.13	1378.05
SAK_RS11670	15.9326	9.78656	0.692244	0.427714	0.6121	SAK_RS11670	NC_007432.1	754242	754436	+	195	protein_coding	hypothetical protein && -	-	13	12	12.1551	7.21275
SAK_RS05980	1356.41	838.917	0.693062	0.0964463	0.221879	SAK_RS05980	NC_007432.1	1173488	1174282	-	795	protein_coding	ABC transporter permease && PF00528:Binding-protein-dependent transport system inner membrane component	BPD_transp_1	1108	1027	254.111	151.411
SAK_RS05790	1609.81	994.94	0.694101	0.0956814	0.221719	SAK_RS05790	NC_007432.1	1135096	1136814	-	1719	protein_coding	ABC transporter ATP-binding protein/permease && PF00005:ABC transporter|PF00664:ABC transporter transmembrane region	ABC_membrane	1315	1218	139.476	83.0474
SAK_RS06490	2798.48	1727.68	0.695749	0.0933807	0.217853	recJ	NC_007432.1	1268651	1270849	-	2199	protein_coding	single-stranded-DNA-specific exonuclease RecJ && PF02272:DHHA1 domain|PF01368:DHH family|PF10141:Single-strand DNA-specific exonuclease, C terminal domain	-	2286	2115	189.541	112.73
SAK_RS08635	3737.43	2301.13	0.699659	0.0910592	0.214617	uvrA	NC_007432.1	1705290	1708118	-	2829	protein_coding	excinuclease ABC subunit UvrA && PF00005:ABC transporter	ABC_tran	3053	2817	196.764	116.71
SAK_RS09705	14.7084	8.96966	0.701598	0.491849	0.668529	SAK_RS09705	NC_007432.1	1930348	1931229	-	882	protein_coding	substrate-binding domain-containing protein && PF12849:PBP superfamily domain	-	12	11	2.48064	1.46177
SAK_RS09785	14.7084	8.96966	0.701598	0.491849	0.668529	SAK_RS09785	NC_007432.1	1941036	1942166	-	1131	protein_coding	site-specific integrase && PF00589:Phage integrase family	Phage_integrase	12	11	1.9345	1.13995
SAK_RS02375	308.511	189.5	0.70256	0.106669	0.24018	SAK_RS02375	NC_007432.1	420889	421416	+	528	protein_coding	5-formyltetrahydrofolate cyclo-ligase && PF01812:5-formyltetrahydrofolate cyclo-ligase family	-	252	232	87.0197	51.5001
SAK_RS06225	2942.94	1807.73	0.703016	0.0899414	0.212467	SAK_RS06225	NC_007432.1	1210375	1211397	-	1023	protein_coding	branched-chain amino acid aminotransferase && PF01063:Amino-transferase class IV	-	2404	2213	428.46	253.548
SAK_RS01785	1470.25	902.633	0.703735	0.091542	0.215264	mraY	NC_007432.1	307552	308562	+	1011	protein_coding	phospho-N-acetylmuramoyl-pentapeptide-transferase && PF00953:Glycosyl transferase family 4	Glycos_transf_4	1201	1105	216.592	128.105
SAK_RS05985	2198.64	1348.65	0.705017	0.0896874	0.21211	SAK_RS05985	NC_007432.1	1174266	1175420	-	1155	protein_coding	ABC transporter ATP-binding protein && PF07673:Protein of unknown function (DUF1602)|PF00005:ABC transporter	ABC_tran	1796	1651	283.515	167.54
SAK_RS09600	226.491	138.854	0.705119	0.110203	0.245727	SAK_RS09600	NC_007432.1	1909933	1910706	-	774	protein_coding	response regulator && PF00072:Response regulator receiver domain|PF12833:Helix-turn-helix domain	Response_reg	185	170	43.5795	25.7432
SAK_RS02105	2996.8	1837.96	0.705262	0.0888954	0.210719	accB	NC_007432.1	372697	373233	+	537	protein_coding	acetyl-CoA carboxylase biotin carboxyl carrier protein && PF00364:Biotin-requiring enzyme	Biotin_lipoyl	2448	2250	831.167	491.092
SAK_RS02470	557.019	341.439	0.705784	0.0976452	0.223266	SAK_RS02470	NC_007432.1	436296	437060	+	765	protein_coding	nucleoside phosphorylase && PF01048:Phosphorylase superfamily	-	455	418	108.443	64.0426
SAK_RS07585	26060.3	15960.1	0.707374	0.0863036	0.205755	SAK_RS07585	NC_007432.1	1502960	1503802	-	843	protein_coding	aldo/keto reductase && PF00248:Aldo/keto reductase family	Aldo_ket_red	21288	19538	4604.24	2716.48
SAK_RS05695	1107.9	677.175	0.710065	0.0904674	0.213466	SAK_RS05695	NC_007432.1	1114522	1116063	-	1542	protein_coding	ATP-binding cassette domain-containing protein && PF12848:ABC transporter|PF00005:ABC transporter	ABC_tran	905	829	107.008	63.0122
SAK_RS05510	1958.7	1196.71	0.710734	0.0874507	0.208249	SAK_RS05510	NC_007432.1	1075382	1076410	-	1029	protein_coding	siderophore ABC transporter substrate-binding protein && PF01497:Periplasmic binding protein	Peripla_BP_2	1600	1465	283.502	166.869
SAK_RS04950	5371.7	3279.74	0.711763	0.0852046	0.204076	murA	NC_007432.1	944268	945539	+	1272	protein_coding	UDP-N-acetylglucosamine 1-carboxyvinyltransferase && PF00275:EPSP synthase (3-phosphoshikimate 1-carboxyvinyltransferase)	EPSP_synthase	4388	4015	628.971	369.958
SAK_RS05370	186.093	113.53	0.712001	0.116249	0.255624	SAK_RS05370	NC_007432.1	1045289	1046950	+	1662	protein_coding	peptide ABC transporter substrate-binding protein && PF00496:Bacterial extracellular solute-binding proteins, family 5 Middle	-	152	139	16.6749	9.80253
SAK_RS11065	26.9503	16.3217	0.716895	0.262766	0.445955	SAK_RS11065	NC_007432.1	1293687	1294819	+	1133	protein_coding	IS3 family transposase && PF00665:Integrase core domain|PF13276:HTH-like domain	rve	22	20	3.54033	2.06897
SAK_RS05030	10754.4	6542.35	0.71703	0.0824356	0.199286	SAK_RS05030	NC_007432.1	969052	970041	+	990	protein_coding	lipoate--protein ligase && PF03099:Biotin/lipoate A/B protein ligase family|PF10437:Bacterial lipoate protein ligase C-terminus	BPL_LipA_LipB	8785	8009	1617.92	948.195
SAK_RS00575	21556.5	13111.7	0.717265	0.0820832	0.198672	SAK_RS00575	NC_007432.1	88996	89934	+	939	protein_coding	DNA-directed RNA polymerase subunit alpha && PF01193:RNA polymerase Rpb3/Rpb11 dimerisation domain|PF01000:RNA polymerase Rpb3/RpoA insert domain|PF03118:Bacterial RNA polymerase, alpha chain C terminal domain	RNA_pol_A_bac	17609	16051	3419.17	2003.51
SAK_RS09115	20518.4	12472.1	0.718212	0.0816967	0.197968	dltB	NC_007432.1	1800263	1801528	-	1266	protein_coding	D-alanyl-lipoteichoic acid biosynthesis protein DltB && PF03062:MBOAT, membrane-bound O-acyltransferase family	MBOAT	16761	15268	2413.89	1413.52
SAK_RS09065	712.489	432.929	0.718487	0.0883181	0.210014	rsmA	NC_007432.1	1793351	1794223	-	873	protein_coding	16S rRNA (adenine(1518)-N(6)/adenine(1519)-N(6))-dimethyltransferase RsmA && PF00398:Ribosomal RNA adenine dimethylase	-	582	530	121.551	71.1567
SAK_RS01085	1620.83	984.321	0.71942	0.0842664	0.202298	SAK_RS01085	NC_007432.1	182391	183203	+	813	protein_coding	metal ABC transporter permease && PF00950:ABC 3 transport family	ABC-3	1324	1205	296.926	173.72
SAK_RS00535	12131.6	7360.04	0.720969	0.0807247	0.196691	rpsE	NC_007432.1	84375	84869	+	495	protein_coding	30S ribosomal protein S5 && PF00333:Ribosomal protein S5, N-terminal domain|PF03719:Ribosomal protein S5, C-terminal domain	-	9910	9010	3650.22	2133.41
SAK_RS04900	4646.99	2817.39	0.721898	0.0810512	0.196866	glgA	NC_007432.1	935824	937254	+	1431	protein_coding	glycogen synthase GlgA && PF00534:Glycosyl transferases group 1|PF08323:Starch synthase catalytic domain	Glycos_transf_1	3796	3449	483.657	282.493
SAK_RS05600	1324.58	802.974	0.721971	0.0836032	0.20121	SAK_RS05600	NC_007432.1	1091407	1092693	-	1287	protein_coding	hypothetical protein && -	-	1082	983	153.285	89.5219
SAK_RS08085	1296.42	785.82	0.722126	0.0836649	0.20121	SAK_RS08085	NC_007432.1	1597060	1597608	-	549	protein_coding	tRNA (cytidine(34)-2'-O)-methyltransferase && PF00588:SpoU rRNA Methylase family	SpoU_methylase	1059	962	351.702	205.38
SAK_RS05765	302.39	182.965	0.724252	0.0948711	0.220088	coaC	NC_007432.1	1130099	1130641	+	543	protein_coding	phosphopantothenoylcysteine decarboxylase && PF02441:Flavoprotein	Flavoprotein	247	224	82.937	48.3507
SAK_RS09070	367.271	222.175	0.724662	0.0939368	0.218657	SAK_RS09070	NC_007432.1	1794251	1794700	-	450	protein_coding	HIT family protein && PF01230:HIT domain	HIT	300	272	121.551	70.8453
SAK_RS07275	3746	2265.18	0.725674	0.0797655	0.195362	SAK_RS07275	NC_007432.1	1429707	1431131	-	1425	protein_coding	oligosaccharide flippase family protein && PF14667:Polysaccharide biosynthesis C-terminal domain|PF01943:Polysaccharide biosynthesis protein	-	3060	2773	391.523	228.081
SAK_RS08310	505.603	305.496	0.726495	0.088715	0.210533	sstT	NC_007432.1	1639611	1640819	-	1209	protein_coding	serine/threonine transporter SstT && PF00375:Sodium:dicarboxylate symporter family	SDF	413	374	62.2838	36.2577
SAK_RS04195	77.1416	46.5464	0.72651	0.143471	0.295668	SAK_RS04195	NC_007432.1	785655	786359	+	705	protein_coding	response regulator transcription factor && PF00486:Transcriptional regulatory protein, C terminal|PF00072:Response regulator receiver domain	Response_reg	63	57	16.2931	9.47633
SAK_RS08450	757.783	457.435	0.72798	0.0847345	0.203186	SAK_RS08450	NC_007432.1	1663081	1663995	-	915	protein_coding	DMT family transporter && PF00892:EamA-like transporter family	DUF6	619	560	123.345	71.7334
SAK_RS02395	2068.88	1248.99	0.727999	0.0799596	0.195362	SAK_RS02395	NC_007432.1	424286	425302	-	1017	protein_coding	NAD(P)H-dependent glycerol-3-phosphate dehydrogenase && PF01210:NAD-dependent glycerol-3-phosphate dehydrogenase N-terminus|PF07479:NAD-dependent glycerol-3-phosphate dehydrogenase C-terminus	NAD_Gly3P_dh_N	1690	1529	302.982	176.214
SAK_RS09305	8339.1	5028.68	0.729692	0.0773565	0.191035	SAK_RS09305	NC_007432.1	1843167	1845614	-	2448	protein_coding	ATP-dependent Clp protease ATP-binding subunit && PF00004:ATPase family associated with various cellular activities (AAA)|PF10431:C-terminal, D2-small domain, of ClpB protein|PF07724:AAA domain (Cdc48 subfamily)	AAA	6812	6156	507.358	294.742
SAK_RS08730	2406.75	1449.94	0.731016	0.0783742	0.193086	SAK_RS08730	NC_007432.1	1726869	1727243	+	375	protein_coding	pyridoxamine 5'-phosphate oxidase family protein && PF01243:Pyridoxamine 5'-phosphate oxidase	Pyridox_oxidase	1966	1775	955.88	554.781
SAK_RS07975	4356.86	2622.97	0.732043	0.0769885	0.190353	SAK_RS07975	NC_007432.1	1578422	1579249	+	828	protein_coding	exodeoxyribonuclease III && PF03372:Endonuclease/Exonuclease/phosphatase family	Exo_endo_phos	3559	3211	783.698	454.532
SAK_RS01645	184.869	111.08	0.733928	0.107649	0.241883	SAK_RS01645	NC_007432.1	276861	277469	-	609	protein_coding	TetR/AcrR family transcriptional regulator && PF00440:Bacterial regulatory proteins, tetR family	TetR_N	151	136	45.2075	26.1744
SAK_RS05210	145.696	87.3903	0.736163	0.112262	0.249244	SAK_RS05210	NC_007432.1	1012256	1012897	+	642	protein_coding	amino acid ABC transporter permease && PF00528:Binding-protein-dependent transport system inner membrane component	BPD_transp_1	119	107	33.7958	19.5345
SAK_RS03590	745.542	446.816	0.738363	0.0798703	0.195362	rlmD	NC_007432.1	651506	652861	+	1356	protein_coding	23S rRNA (uracil(1939)-C(5))-methyltransferase RlmD && PF05958:tRNA (Uracil-5-)-methyltransferase	-	609	547	81.8858	47.2805
SAK_RS09820	23.2777	13.871	0.738993	0.318789	0.49844	SAK_RS09820	NC_007432.1	1946624	1947214	+	591	protein_coding	glutamine amidotransferase && PF01965:DJ-1/PfpI family	DJ-1_PfpI	19	17	5.86161	3.37144
SAK_RS05375	380.737	227.893	0.739959	0.0856346	0.204632	SAK_RS05375	NC_007432.1	1046983	1047756	-	774	protein_coding	DUF3307 domain-containing protein && PF11750:Protein of unknown function (DUF3307)	-	311	279	73.2606	42.2491
SAK_RS05685	159.161	94.7422	0.747254	0.0991645	0.22649	pyrF	NC_007432.1	1112336	1113037	-	702	protein_coding	orotidine-5'-phosphate decarboxylase && PF00215:Orotidine 5'-phosphate decarboxylase / HUMPS family	-	130	116	33.7643	19.3676
SAK_RS05775	8061.21	4799.95	0.747955	0.0703222	0.179466	SAK_RS05775	NC_007432.1	1131369	1133087	+	1719	protein_coding	phospho-sugar mutase && PF02878:Phosphoglucomutase/phosphomannomutase, alpha/beta/alpha domain I|PF00408:Phosphoglucomutase/phosphomannomutase, C-terminal domain|PF02879:Phosphoglucomutase/phosphomannomutase, alpha/beta/alpha domain II|PF02880:Phosphoglucomutase/phosphomannomutase, alpha/beta/alpha domain III	PGM_PMM_III	6585	5876	698.443	400.646
SAK_RS05680	157.937	93.9253	0.748596	0.100841	0.229559	pyrE	NC_007432.1	1111694	1112323	-	630	protein_coding	orotate phosphoribosyltransferase && PF00156:Phosphoribosyl transferase domain	Pribosyltran	129	115	37.3336	21.395
SAK_RS10245	1635.52	972.885	0.749293	0.0722519	0.182128	SAK_RS10245	NC_007432.1	2027859	2029091	-	1233	protein_coding	MFS transporter && PF07690:Major Facilitator Superfamily	MFS_1	1336	1191	197.558	113.215
SAK_RS03585	4571.09	2718.55	0.749661	0.0701605	0.179466	SAK_RS03585	NC_007432.1	650032	651405	+	1374	protein_coding	LCP family protein && PF03816:Cell envelope-related transcriptional attenuator domain	-	3734	3328	495.494	283.891
SAK_RS09095	784.715	466.421	0.7503	0.075456	0.187461	SAK_RS09095	NC_007432.1	1796895	1798187	-	1293	protein_coding	DUF2974 domain-containing protein && PF11187:Protein of unknown function (DUF2974)	-	641	571	90.388	51.7597
SAK_RS08190	2175.38	1293.1	0.750347	0.0711015	0.180549	SAK_RS08190	NC_007432.1	1613163	1613828	-	666	protein_coding	amino acid ABC transporter permease && PF00528:Binding-protein-dependent transport system inner membrane component	BPD_transp_1	1777	1583	486.479	278.587
SAK_RS04095	574.157	340.622	0.75295	0.0769862	0.190353	SAK_RS04095	NC_007432.1	760390	761208	+	819	protein_coding	hypothetical protein && -	-	469	417	104.41	59.6769
SAK_RS07245	25948.9	15336	0.75874	0.066	0.171255	SAK_RS07245	NC_007432.1	1420792	1422300	-	1509	protein_coding	SpaH/EbpB family LPXTG-anchored major pilin && PF00746:Gram positive anchor|PF05738:Cna protein B-type domain	Gram_pos_anchor	21197	18774	2561.16	1458.22
SAK_RS04775	9274.37	5477.96	0.759591	0.0660329	0.171255	metK	NC_007432.1	908661	909857	+	1197	protein_coding	methionine adenosyltransferase && PF02772:S-adenosylmethionine synthetase, central domain|PF00438:S-adenosylmethionine synthetase, N-terminal domain|PF02773:S-adenosylmethionine synthetase, C-terminal domain	-	7576	6706	1153.98	656.635
SAK_RS06970	749.214	441.915	0.76136	0.0713759	0.18058	trmD	NC_007432.1	1372139	1372894	-	756	protein_coding	tRNA (guanosine(37)-N1)-methyltransferase TrmD && PF01746:tRNA (Guanine-1)-methyltransferase	-	612	541	147.598	83.8745
SAK_RS04435	387478	228479	0.762056	0.0646676	0.168986	tuf	NC_007432.1	834256	835452	+	1197	protein_coding	elongation factor Tu && PF00009:Elongation factor Tu GTP binding domain|PF03144:Elongation factor Tu domain 2|PF03143:Elongation factor Tu C-terminal domain	GTP_EFTU	316522	279698	48212.6	27387.3
SAK_RS09710	1166.66	686.978	0.763885	0.0678452	0.175295	SAK_RS09710	NC_007432.1	1931360	1931920	-	561	protein_coding	AAA family ATPase && PF13238:AAA domain	-	953	841	309.728	175.706
SAK_RS09750	695.35	408.423	0.767405	0.0696562	0.178437	SAK_RS09750	NC_007432.1	1936188	1936658	-	471	protein_coding	DUF3013 family protein && PF11217:Protein of unknown function (DUF3013)	-	568	500	219.876	124.424
SAK_RS09295	479.895	280.99	0.771805	0.0707178	0.1802	SAK_RS09295	NC_007432.1	1841801	1842442	+	642	protein_coding	deoxynucleoside kinase && PF01712:Deoxynucleoside kinase	-	392	344	111.327	62.8026
SAK_RS00475	9868.1	5746.71	0.780016	0.0591245	0.159544	rplV	NC_007432.1	79224	79568	+	345	protein_coding	50S ribosomal protein L22 && PF00237:Ribosomal protein L22p/L17e	-	8061	7035	4260.11	2390.01
SAK_RS05730	3610.11	2101.81	0.78036	0.0598063	0.159922	SAK_RS05730	NC_007432.1	1124235	1125113	-	879	protein_coding	NAD-dependent deacetylase && -	-	2949	2573	611.698	343.088
SAK_RS00885	2761.76	1605.15	0.782812	0.0593993	0.159749	SAK_RS00885	NC_007432.1	139079	139996	-	918	protein_coding	L-lactate dehydrogenase && PF00056:lactate/malate dehydrogenase, NAD binding domain|PF02866:lactate/malate dehydrogenase, alpha/beta C-terminal domain	-	2256	1965	448.072	250.885
SAK_RS05720	7504.21	4359.65	0.783461	0.0581681	0.15758	SAK_RS05720	NC_007432.1	1121430	1123100	-	1671	protein_coding	formate--tetrahydrofolate ligase && PF01268:Formate--tetrahydrofolate ligase	-	6130	5337	668.86	374.348
SAK_RS02225	841.027	488.477	0.783633	0.0632358	0.16672	SAK_RS02225	NC_007432.1	392878	393912	+	1035	protein_coding	ABC transporter permease && PF05975:Bacterial ABC transporter protein EcsB	-	687	598	121.023	67.7197
SAK_RS06955	1706.52	990.039	0.785386	0.0595774	0.159749	SAK_RS06955	NC_007432.1	1369023	1369946	-	924	protein_coding	2-dehydropantoate 2-reductase && PF02558:Ketopantoate reductase PanE/ApbA|PF08546:Ketopantoate reductase PanE/ApbA C terminal	-	1394	1212	275.069	153.739
SAK_RS05185	12662.9	7337.17	0.787296	0.0567248	0.154074	pfkA	NC_007432.1	1006245	1007267	+	1023	protein_coding	6-phosphofructokinase && PF00365:Phosphofructokinase	PFK	10344	8982	1843.59	1029.09
SAK_RS09300	314.632	182.148	0.787937	0.0718135	0.181244	SAK_RS09300	NC_007432.1	1842456	1842947	+	492	protein_coding	GNAT family N-acetyltransferase && PF13420:Acetyltransferase (GNAT) domain	-	257	223	95.2399	53.1244
SAK_RS06895	744.317	430.479	0.789716	0.061526	0.163478	SAK_RS06895	NC_007432.1	1355746	1356219	-	474	protein_coding	GNAT family N-acetyltransferase && PF13673:Acetyltransferase (GNAT) domain	-	608	527	233.871	130.313
SAK_RS02575	264.441	152.74	0.791125	0.0713711	0.18058	SAK_RS02575	NC_007432.1	462930	463375	+	446	protein_coding	tyrosine-type recombinase/integrase && PF00589:Phage integrase family	Phage_integrase	216	187	88.3019	49.1429
SAK_RS09610	116.315	66.9684	0.794807	0.097196	0.222485	SAK_RS09610	NC_007432.1	1912497	1913324	-	828	protein_coding	PTS system mannose/fructose/sorbose family transporter subunit IID && PF03613:PTS system mannose/fructose/sorbose family IID component	-	95	82	20.9192	11.6075
SAK_RS07490	1639.19	943.477	0.796804	0.056115	0.153223	SAK_RS07490	NC_007432.1	1478708	1479892	-	1185	protein_coding	glycosyl transferase family 8 && PF01501:Glycosyl transferase family 8	Glyco_transf_8	1339	1155	206.022	114.24
SAK_RS09725	718.61	413.324	0.797662	0.0595621	0.159749	SAK_RS09725	NC_007432.1	1933607	1933972	-	366	protein_coding	MepB family protein && PF08877:MepB protein	-	587	506	292.421	162.041
SAK_RS08195	3487.69	2006.23	0.797728	0.0544474	0.149857	SAK_RS08195	NC_007432.1	1613852	1614709	-	858	protein_coding	transporter substrate-binding domain-containing protein && PF00497:Bacterial extracellular solute-binding proteins, family 3	-	2849	2456	605.419	335.502
SAK_RS09720	1391.91	800.524	0.797905	0.0563943	0.153782	prmA	NC_007432.1	1932657	1933610	-	954	protein_coding	50S ribosomal protein L11 methyltransferase && PF06325:Ribosomal protein L11 methyltransferase (PrmA)	-	1137	980	217.302	120.402
SAK_RS11560	416.238	239.329	0.797941	0.0637272	0.167442	SAK_RS11560	NC_007432.1	1935837	1936145	-	309	protein_coding	hypothetical protein && -	-	340	293	200.619	111.138
SAK_RS09475	8189.75	4706.83	0.799041	0.0533573	0.147841	galE	NC_007432.1	1882082	1883077	-	996	protein_coding	UDP-glucose 4-epimerase GalE && PF01370:NAD dependent epimerase/dehydratase family	Epimerase	6690	5762	1224.67	678.06
SAK_RS11015	1882.8	1081.53	0.799703	0.0549003	0.150702	SAK_RS11015	NC_007432.1	873197	873475	-	279	protein_coding	MarR family transcriptional regulator && PF01047:MarR family	MarR	1538	1324	1005.09	556.209
SAK_RS10815	34.2954	19.5893	0.802174	0.178238	0.343993	SAK_RS10815	NC_007432.1	98033	98203	+	171	protein_coding	hypothetical protein && -	-	28	24	29.8547	16.4501
SAK_RS08080	2579.36	1476.08	0.805163	0.0526849	0.146466	SAK_RS08080	NC_007432.1	1595755	1596924	-	1170	protein_coding	pyridoxal phosphate-dependent aminotransferase && PF00155:Aminotransferase class I and II	Aminotran_1_2	2107	1807	328.345	181.02
SAK_RS00940	1248.68	713.118	0.80803	0.0539013	0.14875	bgrR	NC_007432.1	151237	151890	-	654	protein_coding	response regulator transcription factor BgrR && PF00486:Transcriptional regulatory protein, C terminal|PF00072:Response regulator receiver domain	Response_reg	1020	873	284.363	156.456
SAK_RS02255	1766.5	1008.83	0.808106	0.052577	0.146464	SAK_RS02255	NC_007432.1	397570	397866	+	297	protein_coding	YlxR family protein && PF04296:Protein of unknown function (DUF448)	-	1443	1235	885.852	487.377
SAK_RS04915	16535	9438.99	0.808802	0.0502927	0.14086	atpF	NC_007432.1	938553	939050	+	498	protein_coding	F0F1 ATP synthase subunit B && PF00430:ATP synthase B/B' CF(0)	-	13507	11555	4945.16	2719.54
SAK_RS08670	99.1768	56.3489	0.813595	0.09258	0.216229	SAK_RS08670	NC_007432.1	1713529	1714122	+	594	protein_coding	helix-turn-helix domain-containing protein && PF01381:Helix-turn-helix	HTH_3	81	69	24.8628	13.615
SAK_RS06885	3966.35	2254.56	0.814912	0.0493728	0.138848	SAK_RS06885	NC_007432.1	1352166	1353935	-	1770	protein_coding	ABC transporter ATP-binding protein/permease && PF00005:ABC transporter|PF00664:ABC transporter transmembrane region	ABC_membrane	3240	2760	333.751	182.764
SAK_RS07660	15.9326	8.96966	0.816157	0.327413	0.506427	SAK_RS07660	NC_007432.1	1519366	1519542	+	177	protein_coding	hypothetical protein && -	-	13	11	13.3913	7.28407
SAK_RS08460	5687.54	3227.46	0.817368	0.048396	0.136766	gatA	NC_007432.1	1665567	1667033	-	1467	protein_coding	Asp-tRNA(Asn)/Glu-tRNA(Gln) amidotransferase subunit GatA && PF01425:Amidase	Amidase	4646	3951	577.431	315.669
SAK_RS01995	569.26	322.651	0.818761	0.054873	0.150702	SAK_RS01995	NC_007432.1	352055	352723	+	669	protein_coding	fructose-6-phosphate aldolase && PF00923:Transaldolase	-	465	395	126.73	69.2031
SAK_RS10085	4099.78	2312.56	0.826006	0.046366	0.132009	pbp2a	NC_007432.1	1997178	1999499	-	2322	protein_coding	penicillin-binding protein PBP2A && PF00905:Penicillin binding protein transpeptidase domain|PF00912:Transglycosylase	-	3349	2831	262.969	142.9
SAK_RS10505	7.36337	4.06817	0.827886	0.588481	0.738558	SAK_RS10505	NC_007432.1	2079069	2079473	-	405	protein_coding	hypothetical protein && -	-	6	5	2.70114	1.447
SAK_RS09285	1815.47	1021.9	0.828982	0.0467777	0.132815	hslO	NC_007432.1	1839844	1840719	+	876	protein_coding	Hsp33 family molecular chaperone HslO && PF01430:Hsp33 protein	-	1483	1251	308.666	167.382
SAK_RS05735	3596.65	2021.75	0.830988	0.045211	0.12957	SAK_RS05735	NC_007432.1	1125082	1125900	-	819	protein_coding	protein-ADP-ribose hydrolase && PF01661:Macro domain	A1pp	2938	2475	654.062	354.198
SAK_RS09740	658.625	368.396	0.837888	0.0484389	0.136766	SAK_RS09740	NC_007432.1	1935386	1935844	-	459	protein_coding	NUDIX hydrolase && PF00293:NUDIX domain	NUDIX	538	451	213.708	115.164
SAK_RS01105	39140.6	21722.4	0.849479	0.0397973	0.117364	rpoB	NC_007432.1	189215	192790	+	3576	protein_coding	DNA-directed RNA polymerase subunit beta && PF04561:RNA polymerase Rpb2, domain 2|PF00562:RNA polymerase Rpb2, domain 6|PF04563:RNA polymerase beta subunit|PF04565:RNA polymerase Rpb2, domain 3|PF10385:RNA polymerase beta subunit external 1 domain|PF04560:RNA polymerase Rpb2, domain 7	RNA_pol_Rpb2_6	31973	26592	1630.19	871.581
SAK_RS04670	11045.8	6127.37	0.850132	0.039877	0.117364	alaS	NC_007432.1	885656	888274	+	2619	protein_coding	alanine--tRNA ligase && PF01411:tRNA synthetases class II (A)|PF02272:DHHA1 domain|PF07973:Threonyl and Alanyl tRNA synthetase second additional domain	-	9023	7501	628.155	335.69
SAK_RS03175	165.282	91.4747	0.85222	0.0617875	0.163737	SAK_RS03175	NC_007432.1	567268	568683	+	1416	protein_coding	terminase large subunit && PF03354:Phage Terminase	Terminase_1	135	112	17.3829	9.27063
SAK_RS01330	3124.11	1729.31	0.853182	0.039987	0.117405	cysS	NC_007432.1	235430	236773	+	1344	protein_coding	cysteine--tRNA ligase && PF09190:DALR domain|PF01406:tRNA synthetases class I (C) catalytic domain	tRNA-synt_1e	2552	2117	346.204	184.619
SAK_RS04105	350.133	193.584	0.854341	0.0496507	0.13944	SAK_RS04105	NC_007432.1	762322	763380	+	1059	protein_coding	PTS sugar transporter subunit IIC && PF13303:Phosphotransferase system, EIIC	-	286	237	49.2404	26.2305
[truncated: 337 more rows]
